# Supplementary material for: Maternal nutrition modulates fetal development by inducing placental efficiency changes in gilts
Source: BMC Genomics. 2017 Feb 28;18:213. doi: 10.1186/s12864-017-3601-1 (PMC5331709; doi:10.1186/s12864-017-3601-1)
Supplement: Additional file 1: Table S1. — Original file supporting: influence of dietary energy level on the reproductive performance of gilts. (XLS 33 kb) [file 12864_2017_3601_MOESM1_ESM.xls]

## Sheet: backfat
	Table S1: Influence of dietary energy level on the backfat (mm) of gilts
		Con group	HE group
	0 d	10.5	14.5
		12.5	12.5
		12.5	12
		11	13
		11.5	11
		12	14.5
		11	11
		10.5	12
		11	13
		8	12
		13	13.5
		14.5	10.5
		10	12.5
		11.5	12.5
	55 d	16	20
		16	16.5
		14.5	16
		15	16
		13.5	14
		15	16
		11	17.5
		12	15
		16.5	14
		14	15.5
		16	15.5
		15	14
	90 d	17	23
		17	19
		16.5	18
		16	17
		14	18
		16	16
		18	21
		18	19
		17
	114 d	16.5	20
		15	23.5
		15.5	18.5
		22.5	18.5
		18.5	21.5
		16.5	22

## Sheet: fetal and placental weight
Distribution of fetal and placental weights (g) within the uterine horn in Con group on day 55 of gestation
		The right of uterine horn						The left of uterine horn
		6	5	4	3	2	1	1	2	3	4	5	6
Fetal weight	Con 1	89.9	98.77	84.19	84.3	99.6	90.1	89.6	92.5	91.4	102.1	98.7	98
	Con 2	85.1	85.12	52.34	68.9	89.3	95	74.6	76.9	87	92.5	94	69.5
	Con 3	118.03	104.68	110.2	108.362	93.7	115.2	98.7	106.2	114.4	114.8	113.6	109.54
	Con 4	88.4	101.06	103.82	83.3	86.9	80.9	75.4	75.8	79.3	79.1	94.4	63.4
Placental weight	Con 1	235.8	stillbirth	149.5	232.2	131.6	189.8	179.8	131.7	157.9	232.5	231.5	156.4
	Con 2	121.3	132.25	stillbirth	133.8	110.2	163.7	73.6	116.3	93.3	86	132.4	100.32
	Con 3	119.7	170.4	148.4	133.1	86.7	254.1	107	180.2	97.9	142.6	239.2	118.6
	Con 4	stillbirth	113.7	stillbirth	stillbirth	155.7	71.7	109	69.5	74	120.4	104.1	stillbirth
Distribution of fetal and placental weights (g) within the uterine horn in HE group on day 55 of gestation. *mearn: After slaughtered, we found no fetuses on the right of uterin horn.
		The right of uterine horn						The left of uterine horn
		6	5	4	3	2	1	1	2	3	4	5	6
Fetal weight	HE 1	95.2	95.7	93.9	86.3	74.6	95.6	93.3	87.3	94.8	84.6	93.1	93.6
	HE 2	84.6	98	87.3	93.2	86.4	82.7	87.5	103.2	85.3	98.77	84.19	93.2
	HE 3	101.8	100.1	99.7	93.6	95	101.5	71.4	70.6	81.8	86.66	84.66	95.3
	HE 4*							93.7	98.7	94.4	91.67	95.79	98.5
Placental weight	HE 1	73.5	93.6	94.2	88	118.2	93.3	95.6	74.6	86.3	93.9	95.7	95.2
	HE 2	125.2	121.2	120.4	108.3	110.3	121.7	83.6	124.3	150.7	121.7	144.6	105.3
	HE 3	115.1	152.1	135.6	102.5	97.9	109.8	122.5	130.3	118.5	107.62	120.1	46.7
	HE 4*							100.5	109.7	stillbirth	stillbirth	stillbirth	82.4
Distribution of fetal and placental weights (g) within the uterine horn in Con group on day 90 of gestation
		The right of uterine horn						The left of uterine horn
		6	5	4	3	2	1	1	2	3	4	5	6
Fetal weight	Con 1	817.4	709.8	771.8	591.1	596.1	502.9	548.4	525.4	645.5	716.6	658.2	785.4
	Con 2	916.9	850.3	861.4	794.2	607.4	705.9	840.7	661.5	775.7	863.7	893.8	757.9
	Con 3	584.3	538.9	524.7	728.2	690.6	705.5	472.3	683.1	660.8	511.5	681.4	652
	Con 4	742.6	830.4	602.3	628.2	824.1	644.2	644.2	594.8	550.8	550.4	758.2	837.2
Placental weight	Con 1	185.7	199.4	194.4	166.5	202.1	128	stillbirth	113.5	156.5	144.7	195.6	221.6
	Con 2	191.2	147.9	114.8	103.2	129.4	123.9	134.8	127.9	146.6	185.4	stillbirth	194.6
	Con 3	144.2	119.6	186.2	159.6	122.2	114.6	116.4	135	153.6	112.8	155.6	100.4
	Con 4	165.5	181.6	140	210.5	129.6	102	121.6	127	100	139.5	148.3	126
Distribution of fetal and placental weights (g) within the uterine horn in HE group on day 55 of gestation.
		The right of uterine horn						The left of uterine horn
		6	5	4	3	2	1	1	2	3	4	5	6
Fetal weight	HE 1	694.4	879	808.4	759.3	759.8	818.9	743.4	693.9	789.9	801.4	826.1	778.1
	HE 2	822.1	685.3	782.4	732.7	838.2	916.4	736.3	876.1	869.7	stillbirth	890.9	636.9
	HE 3	712.3	728.4	694.2	620.8	603.5	666.8	635.2	652.5	753.5	784.3	638.7	695
	HE 4*	893.2	660.8	740	708.1	910.3	680.8	734	771.9	784.3	708.5	591.4	917.5
Placental weight	HE 1	226.2	185	184.9	150.8	145.3	115	113.7	91.5	158.9	193.3	128.8	120
	HE 2	202.2	149.4	116.2	160.9	187.8	178.4	143.3	184.2	190.6	stillbirth	315	84.6
	HE 3	191.5	127.7	148.4	126.5	137.4	238.1	223.1	221	302.6	240.1	191	225.3
	HE 4*	210.6	158.3	116.2	191.1	225	130.2	212.5	221.8	175.9	132.3	102.2	288.6
