# Supplementary material for: Maternal nutrition modulates fetal development by inducing placental efficiency changes in gilts
Source: BMC Genomics. 2017 Feb 28;18:213. doi: 10.1186/s12864-017-3601-1 (PMC5331709; doi:10.1186/s12864-017-3601-1)
Supplement: Additional file 2: Table S2. — Original file supporting: effects of dietary energy level on the serum parameters of the fetuses. (XLS 26 kb) [file 12864_2017_3601_MOESM2_ESM.xls]

## Sheet: Sheet1
		Table S2: Effects of dietary energy level on the serum parameters of the fetuses.
			Con		HE
			Cervical	Tubal	Cervical	Tubal
		IGF-1	15.84	17.35	18.34	20.79
			8.36	16.26	20.1	24.51
			15.47	5.78	21.26	30.34
			14.93	19.67	23.28	21.57
			13.35	20.1	25.55	25.78
			28.47	30.23	15.93	10.28
		Glucose	3.18	5.01	4.11	6.16
			3.89	5.52	3.19	3.95
			4.6	2.46	5.76	5.36
			3.25	5.45	10.23	9.36
			4.53	5.55	11.34	4.83
			8.55	5.27	3.56	5.48
