# Supplementary material for: Maternal nutrition modulates fetal development by inducing placental efficiency changes in gilts
Source: BMC Genomics. 2017 Feb 28;18:213. doi: 10.1186/s12864-017-3601-1 (PMC5331709; doi:10.1186/s12864-017-3601-1)
Supplement: Additional file 4: Table S4. — Differentially expressed proteins from iTRAQ experiments in HE group. (XLS 82 kb) [file 12864_2017_3601_MOESM4_ESM.xls]

## Sheet: Sheet1
Table S4: Differentially expressed proteins from iTRAQ experiments in HE group.a): p < 0.05 were considered as significant and marked with *.b): Proteins with a >1.2-fold or < 0.83 change between the placenta of cervical and tubal.
Hits	Accession	Desription	Mass	Seq	Significanta)	Cervical VS Tubalb)	Cervical VS Tubal	COG Functional-Categories	KEGG(ko_id|rank|evalue|score|identity|ko_definition)	GO Biological_Process	GO Molecular_Function	GO Cellular_Component
1	gi|411147409|ref|NP_001258644.1|	laminin subunit gamma-1 precursor [Sus scrofa]	208737	MSSSTRAAPALRPRGLLWPVLVVLAAATAGCARAAMDECTDEGGRAQRCMPEFVNAAFNVTVVATNTCGTPPEEYCVQTGVTGVTKSCHLCDAGQPHLQHGAAFLTDYNNQADTTWWQSQTMLAGVQYPNSINLTLHLGKAFDITYVRLKFHTSRPESFAIYKRTREDGPWIPYQYYSGSCENTYSKANRGFIRTGGDEQQALCTDEFSDISPLTGGNVAFSTLEGRPSAYNFDNSPVLQEWVTATDIRVTLNRLNTFGDEVFNDPKVLKSYYYAISDFAVGGRCKCNGHASECVKNEFDKLVCNCKHNTYGVDCEKCLPFFNDRPWRRATAESASECLPCDCNGRSQECYFDPELYRSTGHGGHCTNCQDNTDGPNCERCRENYFRLGNREACSPCHC…	*	1.308	0.0777817	Cell motility ; Signal transduction mechanisms ;	K05635|1|0.0|2884|bta:532572|laminin, gamma 1	GO:0016477//cell migration;GO:0007411//axon guidance;GO:0022617//extracellular matrix disassembly;GO:0050679//positive regulation of epithelial cell proliferation;GO:0031581//hemidesmosome assembly;GO:0007492//endoderm development;GO:0006461//protein complex assembly;GO:0034446//substrate adhesion-dependent cell spreading	GO:0043208//glycosphingolipid binding;GO:0005201//extracellular matrix structural constituent	GO:0043260//laminin-11 complex;GO:0005606//laminin-1 complex;GO:0005615//extracellular space;GO:0043259//laminin-10 complex
2	gi|343432642|ref|NP_001230336.1|	thioredoxin-related transmembrane protein 4 precursor [Sus scrofa]	44460	MVGGRRGTLLAALLAAWVAAAAAEAEAGSEQAAVPEERSLVRPMTASNWTLVLEGEWMLKFYAPWCPSCQQTDSEWETFAKNGEILQISVGKVDVIQEPGLSGRFFVTTLPAFFHAKDGIFRRYRGPGIYEDLQNYILEKKWQSVEPLTGWKSPASLTMSGMAGLFSISGKIWHLHNYFTVTLGVPAWCSYVFFIIATLIFGLFMGLVLVVISECFSMPLPRHLSERSEQSLQSEEAHTAEQLQDVEEEKDDSNEEENKDSLVDDEEEKEDLGEEDEAEEDEEDSAVTGRDEERSDALDQRPPGEAPEDEAPGGETGDNTPEQPSLAGAEVAAEDTLRQRKSQHPDKGDKGDEGDEGPSA	*	1.5155	0.00212132	Posttranslational modification, protein turnover, chaperones ; Energy production and conversion ;	K13984|1|1e-08|61.6|tca:660338|thioredoxin domain-containing protein 5!K09585|5|4e-07|56.2|tca:656048|thioredoxin domain-containing protein 10 [EC:5.3.4.1]	-	-
3	gi|117261|sp|P10612.1|CP11A_PIG	RecName: Full=Cholesterol side-chain cleavage enzyme, mitochondrial; AltName: Full=CYPXIA1; AltName: Full=Cholesterol desmolase; AltName: Full=Cytochrome P450 11A1; AltName: Full=Cytochrome P450(scc); Flags: Precursor >gi|47523912|ref|NP_999592.1| c	69878	MLARGLALRSVLVKGCQPFLSAPRECPGHPRVGTGEGACISTKTPRPFSEIPSPGDNGWINLYRFWKEKGTQKIHYHHVQNFQKYGPIYREKLGNLESVYIIDPEDVALLFKFEGPNPERYNIPPWVAYHQHYQKPVGVLLKKSGAWKKDRLVLNTEVMAPEAIKNFIPLLDTVSQDFVGVLHRRIKQQGSGKFSGDIREDLFRFAFESITNVIFGERLGMLEEIVDPEAQKFIDAVYQMFHTSVPMLNLPPDLFRLFRTKTWRDHVAAWDTIFNKAEKYTQNFYWDLRRKREFNNYPGILYRLLGNDKLLSEDVKANVTEMLAGGVDTTSMTLQWHLYEMARSLNVQEMLREEVLNARRQAQGDTSKMLQLVPLLKASIKETLRLHPISVTLQRYLVN…	*	1.413	0.00282843	Secondary metabolites biosynthesis, transport and catabolism ;	K00498|1|0.0|1078|ssc:403329|cytochrome P450, family 11, subfamily A (cholesterol monooxygenase (side-chain-cleaving)) [EC:1.14.15.6]	GO:0006700//C21-steroid hormone biosynthetic process;GO:0008203//cholesterol metabolic process	GO:0008386//cholesterol monooxygenase (side-chain-cleaving) activity;GO:0009055//electron carrier activity;GO:0020037//heme binding	GO:0031966//mitochondrial membrane
4	gi|927139738|ref|XP_013853952.1|	PREDICTED: heterogeneous nuclear ribonucleoprotein L [Sus scrofa] >gi|927139734|ref|XP_013853951.1| PREDICTED: heterogeneous nuclear ribonucleoprotein L [Sus scrofa]	58761	MPKKRQALVEFEDVLGACNAVNYAADNQIYIAGHPAFVNYSTSQKISRPGDSDDSRSVNSVLLFTILNPIYSITTDVLYTICNPCGPVQRIVIFRKNGVQAMVEFDSVQSAQRAKASLNGADIYSGCCTLKIEYAKPTRLNVFKNDQDTWDYTNPNLSGQGDPGSNPNKRQRQPPLLGDHPAEYGGPHGGYHSHYHDEGYGPPPPHYEGRRMGPPVGGHRRGPSRYGPQYGHPPPPPPPPEYGPHADSPVLMVYGLDQSKMNCDRVFNVFCLYGNVEKVKFMKSKPGAAMVEMADGYAVDRAITHLNNNFMFGQKLNVCVSKQPAIMPGQSYGLEDGSCSYKDFSESRNNRFSTPEQAAKNRIQHPSNVLHFFNAPLEVTEENFFEICDELGVKRPSSV…	*	1.245	0.0636396	-	K13159|1|0.0|840|cfa:100855936|heterogeneous nuclear ribonucleoprotein L	GO:0000398//mRNA splicing, via spliceosome	GO:0003723//RNA binding;GO:0005515//protein binding;GO:0044212//transcription regulatory region DNA binding;GO:0000166//nucleotide binding	GO:0005737//cytoplasm;GO:0005654//nucleoplasm;GO:0045120//pronucleus;GO:0030529//ribonucleoprotein complex
5	gi|545874619|ref|XP_005671982.1|	PREDICTED: lupus La protein [Sus scrofa] >gi|335302965|ref|XP_001925033.2| PREDICTED: lupus La protein [Sus scrofa]	62315	MAENGDNEKLAALEAKICHQIEYYFGDFNLPRDKFLKEQIKLDEGWVPLEIMIKFNRLNRLTTDFNVIIEALSKSKAELMEISEDKTKIRRSPSKPLPEVTDEYKNDLKNRSVYVKGFPTDATLDDIKDWLEDKGEILNIQMRRTLHKTFKGSIFAVFDSIESAKKFVKTPGQKYKDTDLLILFKEEYFAKKNEERKKHKIEAKLRAKQQQEKLKLAEHPEMRALEGKIGCLLKFCGNLDDQTSREDFHNLFARHGEIKWIDFVRGAKEGTILFKERAKEVLARARDAHHGNLQIRNKRVVWEVLRGDMERRALRKIIQDQQESLNKWKTRGRRFRGRGGRGGGRAGMAIRGRAQFQGRKPRFDHFEDRRAPFGRIKRAREERDDRMAPKQRKRAKRAR…	*	1.2425	0.0120208	Posttranslational modification, protein turnover, chaperones ; Translation, ribosomal structure and biogenesis ;	K11090|1|0.0|671|ssc:100152189|lupus La protein	-	-
6	gi|927170508|ref|XP_013844805.1|	PREDICTED: LOW QUALITY PROTEIN: protein transport protein Sec24B [Sus scrofa]	180612	MGMVVGNLSKSSSVCFSFPISVQGMSIEDLRRAKNVFCDSPVLYLVASCDAQGSAREGQCETASLVWEREAAQSGSQPPPRPRHPEVREEHFRFLNVKSCSRYECGEVVEEYAPLLASWCMLELHCIKGEDVKVRADEEYEVRAMTEPANPRSWLPVATSSPKETVLYLFLPGQYSVLLHQDSRHSPLQQNCVVFIDHTLADPCEDLQYVTAYLLEIIVRRSAELEESGELPQYSSGSEEGSASKLTHVVVGRLQFPFGQWSESSVPHCVAFSRGRSTTWQLCSSTLSPAQNQMQVPSGYGLHPQNYIAPSGHYSQGPGKMTSLPLDSQCAGYYSGLYTIPTQNVLTPNTASQQPGAQQMYGRVPPAPHVVGSTPGSFQGAASSASHLHTSASQPYSSF…	*	1.395	0.190919	Intracellular trafficking, secretion, and vesicular transport ;	K14007|1|0.0|2140|ssc:100622653|protein transport protein SEC24	-	-
7	gi|311251196|ref|XP_003124493.1|	PREDICTED: vitamin K epoxide reductase complex subunit 1-like protein 1 [Sus scrofa] >gi|417515643|gb|JAA53638.1| vitamin K epoxide reductase complex, subunit 1-like 1 [Sus scrofa]	22541	MAAPVLLRVSVPRWERVARYAVCAAGILLSIYAYHVEREKERDPEHRALCDLGPWVKCSAALASRWGRGFGLLGSIFGKDGVLNQPNSVFGLIFYILQLLLGMTASAVAALILMTSSIMSVVGSLYLAYILYFVLKEFCIICVITYVLNFILLIINYKRLVYLNEAWKRQLQPKQD	*	1.2315	0.0120208	-	K05357|1|7e-36|149|ssc:100522924|vitamin-K-epoxide reductase (warfarin-sensitive) [EC:1.1.4.1]	GO:0042373//vitamin K metabolic process	-	GO:0016021//integral to membrane
8	gi|281427372|ref|NP_001163994.1|	ferrochelatase, mitochondrial [Sus scrofa] >gi|262117874|dbj|BAI47962.1| ferrochelatase [Sus scrofa domesticus]	54443	MLSVGTNMAAALRSGAVLLRDLLVYGGSRACQPWRCQSGMAAAAAEAVQHARSPKPQVQTGNRKPKTGILMLNMGGPETVGEVQDFLRRLFLDQDLMSLPIQNKLGPFIAKRRTPKIQEQYRRIGGGSPIRMWTRKQAEGMVKLLDELSPHTAPHKYYIGFRYVHPLTEEAIQEMERDGLERAIAFTQYPQYSCATTGSSLNAIYRYYNEVGKKPTMKWSTIDRWPTHPLLIQCFTEHILKELEHFPPEKRREVVILFSAHSLPMSVVNRGDPYPQEVGATVQRVMDKLGYSNPYRLVWQSKVGPMPWLGPQTREAIKGLCERGRKNILLVPIAFTSDHIETLYELDIEYSQVLGSECGAENIRRAESLNGNPLFSKALADLVHSHIQSNERCSTQLTL…	*	1.2935	0.0714178	Coenzyme transport and metabolism ;	K01772|1|0.0|829|ssc:100322873|ferrochelatase [EC:4.99.1.1]	GO:0046501//protoporphyrinogen IX metabolic process;GO:0006783//heme biosynthetic process;GO:0008203//cholesterol metabolic process;GO:0009589//detection of UV;GO:0034379//very-low-density lipoprotein particle assembly;GO:0055072//iron ion homeostasis;GO:0030218//erythrocyte differentiation;GO:0010999//regulation of eIF2 alpha phosphorylation by heme;GO:0046984//regulation of hemoglobin biosynthe…	GO:0004325//ferrochelatase activity;GO:0020037//heme binding;GO:0051537//2 iron, 2 sulfur cluster binding;GO:0030350//iron-responsive element binding	GO:0005743//mitochondrial inner membrane
9	gi|927141698|ref|XP_013854065.1|	PREDICTED: 17-beta-hydroxysteroid dehydrogenase 14 isoform X1 [Sus scrofa]	32015	MATGTRYAGKVVIVTGGGRGIGAGIVRAFVESGAQVVICDKDESTGRTLEQELPGSVFVLCDVTQEDDVKTLFSETIRRFGRLDCVVNNAGSHPPLQWPEETSIQGFRQLLELNLLGMYTLTKLALPHLRKSRGNVINISSLVGAIGQSQAVPYVATKGAVTAMTKALALDESQYGVRVNCISPGNIWTPLWEELAASTPDPKAKIREGTLAQPLGRMGQPAEVGAAAVFLASEASFCTGIELLVTGGAELGFGCKAAQCSVPAGASVIP	*	1.2845	0.00212132	Lipid transport and metabolism ; Secondary metabolites biosynthesis, transport and catabolism ; General function prediction only ;	K00019|1|7e-25|114|tgu:100220657|3-hydroxybutyrate dehydrogenase [EC:1.1.1.30]!K13370|2|8e-25|114|dre:64815|estradiol 17beta-dehydrogenase / testosterone 17beta-dehydrogenase / [EC:1.1.1.62 1.1.1.63]!K11147|3|1e-23|110|aag:AaeL_AAEL006224|dehydrogenase/reductase SDR family member 4 [EC:1.1.-.-]	GO:0006706//steroid catabolic process	GO:0004303//estradiol 17-beta-dehydrogenase activity;GO:0047045//testosterone 17-beta-dehydrogenase (NADP+) activity;GO:0005515//protein binding;GO:0000166//nucleotide binding	GO:0005813//centrosome;GO:0005829//cytosol
10	gi|927204271|ref|XP_013845765.1|	PREDICTED: palladin [Sus scrofa]	116703	MPQAQKKTTSVSLTIGSSSPKTGVTTAVIQPLSVPVQQAPSPTSYLCRPDGPAAACLPPVFTKELQSIAATEGQVVVLECRVRGAPPLQVRWFRQGSEIQDSPDFRILQKKPRSTAEPEEICTLVIAETFPEDAGVFTCSASNDYGTVTSTAQLLVTSASTETCGYDSAGEASTGHFQPFPPPPPVWETSPFELASKEPAEIQPGNSPTLGLSPVALPFSPTEREPNGVHASHGHGMNGLVNGKADGGEPLPPPPALLSPTKEPPPLLAKPKLDALKIQQLQQQIRLEREARARPSPPASPEPARPEPMSALAARPARAMQASGSFSYARPKQFIAAQSLSPGSPASPTPPAGRAPPPEPEAPWSALPPPPPPLSPTAVAPGPDVFPPPPPPPPPGPGP…	*	1.213	0.00707107	-	K12567|1|2e-55|218|bta:540561|titin [EC:2.7.11.1]	-	-
11	gi|346716298|ref|NP_001231025.1|	RNA-binding motif protein, X chromosome [Sus scrofa] >gi|927220125|ref|XP_013841909.1| PREDICTED: RNA-binding motif protein, X chromosome isoform X2 [Sus scrofa] >gi|927220123|ref|XP_013841908.1| PREDICTED: RNA-binding motif protein, X chromosome is	46508	MVEADRPGKLFIGGLNTETNEKALEAVFGKYGRIVEVLLMKDRETNKSRGFAFVTFESPADAKDAARDMNGKSLDGKAIKVEQATKPSFESGRRGPPPPPRSRGPPRGLRGGRGSGGTRGPPSRGGHMDDGGYSMNFNMSSSRGPLPVKRGPPPRSGGPPPKRSAPSGPVRSSSGMGGRAPVSRGRDSYGGPPRREPLPSRRDVYLSPRDDGYSTKDSYSSRDYPSSRDTRDYAPPPRDYTYRDYGHSSSRDDYPSRGYSDRDGYGRDRDYSDHPSGGSYRDSYESYGNSRSAPPTRGPPPSYGGSSRYDDYSSSRDGYGGSRDSYSSSRSDLYSSGRDRVGRQERGLPPSMERGYPPPRDSYSSSSRGAPRGGGRGGSRSDRGGGRSRY	*	1.3495	0.0219203	General function prediction only ;	K12885|1|1e-103|376|ssc:100158042|heterogeneous nuclear ribonucleoprotein G	GO:0071347//cellular response to interleukin-1;GO:0000381//regulation of alternative mRNA splicing, via spliceosome;GO:0006509//membrane protein ectodomain proteolysis;GO:0045944//positive regulation of transcription from RNA polymerase II promoter	GO:0005515//protein binding;GO:0001047//core promoter binding;GO:0003682//chromatin binding;GO:0003729//mRNA binding	GO:0005719//nuclear euchromatin;GO:0071013//catalytic step 2 spliceosome;GO:0070062//extracellular vesicular exosome
12	gi|1708183|sp|P50828.1|HEMO_PIG	RecName: Full=Hemopexin; AltName: Full=Hyaluronidase; Flags: Precursor >gi|47522736|ref|NP_999118.1| hemopexin precursor [Sus scrofa] >gi|541628|gb|AAC48457.1| hyaluronidase [Sus scrofa]	58460	MARALGTVEAPWLLGLCCSLAIAHPLSLTAGPKHGAEGRNESKPDPDVTERCSDGWGFDASTLDEHGAMLFFKGPSVWAGQNWTRGLISERWKNAPSSVDAAFRRGHDRVFLIQGDKVWVYPPEKEKENPRSLQEEFPGVPSPLDAAVECHRGECQDEGVLFFQGTHTWFWDSTTKTTKERLWPAVGNCSSAMRWISRYYCFRGNQFLRFDPVTGHVDPKYPRDVRDYFMSCPGRGHAHRNATHRGDDRCSPDLVLTALLSDNHGATYAFRGTHYWRLDTSRDGWHSWPIDHQWSHGPSAVDAAFSWDDKLYLIQGTQVYIFLTKAGYTLVDNYPKQLEKELGSPHGISLDAVDATFVCPGTSRLHVMAGRKLWWLDLSLGAQGPWTELPWPHEKVDAA…	*	1.843	0.379009	-	K07993|1|4e-09|63.2|mdo:100022378|matrix metalloproteinase-11 (stromelysin 3) [EC:3.4.24.-]!K07763|2|1e-08|62.0|dpo:Dpse_GA18484|matrix metalloproteinase-14 (membrane-inserted) [EC:3.4.24.80]!K01396|5|3e-08|60.5|rno:117061|matrix metalloproteinase-10 (stromelysin 2) [EC:3.4.24.22]	GO:0006879//cellular iron ion homeostasis;GO:0002639//positive regulation of immunoglobulin production;GO:0042168//heme metabolic process;GO:0019048//virus-host interaction;GO:0002925//positive regulation of humoral immune response mediated by circulating immunoglobulin;GO:0015886//heme transport;GO:0020027//hemoglobin metabolic process;GO:0060335//positive regulation of interferon-gamma-mediated…	GO:0005515//protein binding;GO:0046872//metal ion binding;GO:0004415//hyalurononglucosaminidase activity;GO:0015232//heme transporter activity	GO:0005615//extracellular space
13	gi|311259265|ref|XP_003128015.1|	PREDICTED: tumor-associated calcium signal transducer 2 [Sus scrofa]	41812	MARGPGLALLSLSLLPPLLLLVAVIGHAAAQDNCTCPTNKMTMCERSGPGGRCQCRALGSGLLVDCSTLTSKCLLLKARMSASKSGRALVRPSEHALVDNDGLYDPDCDQQGSFKARQCNQTSVCWCVNSVGVRRTDKGDQSLRCDELVRTHHILIDLRHRPDTRAFNHSDLDAELRRLFRERYLLHPKFVAAVHYEHPTIQIELQQNASQKAAGDVDIADAAYYFERDVKGESVFPGRGGLDVRVRGEPLLLERTLIYYLDEKPPQFSMKRLTSGLIAVIVVVAVALVAGVVVLVVTNRRKSGKYKKVEVKELGEMRKEPSL	*	1.3055	0.0318198	-	K06737|1|5e-134|477|mcc:716334|tumor-associated calcium signal transducer 1	GO:0051497//negative regulation of stress fiber assembly;GO:0007166//cell surface receptor signaling pathway;GO:1900025//negative regulation of substrate adhesion-dependent cell spreading;GO:0010633//negative regulation of epithelial cell migration;GO:0050678//regulation of epithelial cell proliferation;GO:1900028//negative regulation of ruffle assembly;GO:0007601//visual perception;GO:0090191//n…	GO:0004872//receptor activity	GO:0009925//basal plasma membrane;GO:0005829//cytosol;GO:0016328//lateral plasma membrane;GO:0005887//integral to plasma membrane
14	gi|927200709|ref|XP_013837467.1|	PREDICTED: monoglyceride lipase isoform X1 [Sus scrofa]	33218	MPEEGSPRRTPQSVPYQDIPHLVNADGQYLFCRYWKPSATPRALVFVSHGAGEHCGRYEELARMLVGLGLLVFAHDHVGHGQSEGERMVVSDFQVFVRDVLHHVDVMQKDHPQLPVFLLGHSMILAAKVLNLVLPNMSLGRIDASVLSRNKTEVDLYNADPLICRAGLKVCFGIQLLNAVSRVERALPKLTLPFLLLQGSADRLCDSRGAYLLMESAKSQDKTLKIYEGAYHILHKELPEVTDSVFREINTWVSQRTAAMGTGSPP	*	1.322	0.00848528	Lipid transport and metabolism ;	K01054|1|2e-143|508|ssc:100233193|acylglycerol lipase [EC:3.1.1.23]	GO:0019369//arachidonic acid metabolic process;GO:0046464//acylglycerol catabolic process;GO:0060292//long term synaptic depression;GO:2000124//regulation of endocannabinoid signaling pathway;GO:0051930//regulation of sensory perception of pain;GO:0050727//regulation of inflammatory response	GO:0047372//acylglycerol lipase activity	-
15	gi|350592477|ref|XP_003483474.1|	PREDICTED: vacuolar protein sorting-associated protein 29 isoform X2 [Sus scrofa]	24913	MLVLVLGDLHIPHRCNSLPAKFKKLLVPGKIQHILCTGNLCTKESYDYLKTLAGDVHIVRGDFDENLNYPEQKVVTVGQFKIGLIHGHQVIPWGDMASLALLQRQFDVDILISGHTHKFEAFEHENKFYINPGSATGAYNALETNIIPSFVLMDIQASTVVTYVYQLIGDDVKVERIEYKKS	*	1.2865	0.0205061	General function prediction only ;	K07095|1|2e-104|377|ssc:100737886|	GO:0006896//Golgi to vacuole transport;GO:0015031//protein transport	GO:0046872//metal ion binding;GO:0004647//phosphoserine phosphatase activity	GO:0010008//endosome membrane
16	gi|927204992|ref|XP_013838372.1|	PREDICTED: putative phospholipase B-like 2 [Sus scrofa]	64562	MLGPSLTRCALSSLLRWAFLELHTNGHYNDSLQAYAAGVAEAAVSEELIYMHWMNTVVNYCGPFEYEVSYCERLKNFLEANLEWMQEEMELNKDSAYWHQVRLTLLQLXGLEDSYGGSVTFPTGKFTIKPLGFLLLQISGDLEDLELALNKTKTKHAMGSGSCSALIKLLPGHSDLLVAHNTWHSYQYMLRIIKKYWFQFREGPHEDPIPAPGNRVIFSSYPGTIFSCDDFYILGSGLVTLETTIGNKNPALWKYVQPKGCVLEWIRNIVANRLALDGDSWTDIFKRFNSGTYNNQWMIVDYKAFFPGGPSPGRRVLTVLEQIPGMVVVADKTSELYQKTYWASYNIPSFESVFNTSGLPALVAHYGDWFSYNGSPRAQIFRRNQSLVHDLDSMIRLMR…	*	1.551	0.175362	-	-	-	-
17	gi|927222941|ref|XP_013847012.1|	PREDICTED: myosin-11 [Sus scrofa]	22613	MAQKGQLSDDEKFLFVDKNFINNPVAQADWAAKKLVWVPSEKQGFEAASIKEEKGDEVIVELVENGKKVTVGKDDIQKMNPPKFSKVEDMAELTCLNEASVLHNLRERYFSGLIYTYSGLFCVVVIPQVSCPFRDVNSSVFQSSPDLRCLLVLTALPCV	*	1.2535	0.00353553	Cytoskeleton ;	K10352|1|1e-71|268|mcc:713882|myosin heavy chain	-	-
18	gi|194036682|ref|XP_001926738.1|	PREDICTED: gamma-glutamyl hydrolase isoform X1 [Sus scrofa]	42574	MASLGLLLSVLGLVLCGATSLRLSALGASTSKKPIIGVLMQRCHGKDMKALGKYYIAASYVKFLESAGARVVPIRVDLKDEEYQKLFQSINGILFPGGSVNIKKSGYAHVAKIFYTLAIQSFGAGDYFPVWGTCLGFEELTYLVSGESLLTLTNTIGIKMPLNFTKGTLHSRMFQNFPADLLLSLAIEPLTANYHKWSLSMKNFTMNENLKKFFNVLTTNTDGNIEFISTMEGYQHPVYGVQWHPEKAPYEWGTLKGISHAPNAVKAAFYLAEFFVSEARKNSHHFESDVEESKALIYQFRPVYTGNISSFQQSYVFD	*	1.505	0.0890955	-	K01307|1|1e-180|632|ssc:100154232|gamma-glutamyl hydrolase [EC:3.4.19.9]	GO:0006541//glutamine metabolic process	GO:0034722//gamma-glutamyl-peptidase activity	GO:0005615//extracellular space;GO:0005764//lysosome;GO:0042470//melanosome
19	gi|47523702|ref|NP_999487.1|	Niemann-Pick C1 protein precursor [Sus scrofa] >gi|8134591|sp|P56941.1|NPC1_PIG RecName: Full=Niemann-Pick C1 protein; Flags: Precursor >gi|5690449|gb|AAD47090.1|AF169635_1 Niemann-Pick C disease protein [Sus scrofa]	155502	MSARGPAFGLLLLLLCPVQVFSQSCVWYGECGIASGDKRYNCRYSGPPKPLPEDGYDLVQELCPGFFFGNVSLCCDVQQLRTLKDNLQLPLQFLSRCPSCFYNLMNLFCELTCSPRQSQFLNVTATEDYVDPVTNQTKTNVKELEYYVGETFANAMYNACRDVEAPSSNEKALGLLCGREAQACNATNWIEYMFNKDNGQAPFTITPIFSDLPTHGMEPMNNATKGCDESVDEVTGPCSCQDCSIVCGPKPQPPPPPVPWRILGLDAMYVIMWSSYMAFLIVFFGAFFAVWCYRKRYFVSEYTPIDGNIAFSVNSSDKGQAFCCDPLGAAFERGLRRLFAQWGAFCVRHPGCVVFFSLAFIVACSSGLVFIRVTTDPVDLWSAPGSQARREKEYFDTHF…	*	1.329	0.00565685	-	K12385|1|0.0|2597|ssc:397591|Niemann-Pick C1 protein	GO:0033344//cholesterol efflux;GO:0071404//cellular response to low-density lipoprotein particle stimulus;GO:0016242//negative regulation of macroautophagy;GO:0007628//adult walking behavior;GO:0008206//bile acid metabolic process;GO:0007041//lysosomal transport;GO:0006486//protein glycosylation;GO:0006897//endocytosis;GO:0042493//response to drug;GO:0071383//cellular response to steroid hormone …	GO:0015485//cholesterol binding;GO:0008158//hedgehog receptor activity	GO:0045121//membrane raft;GO:0031982//vesicle;GO:0005765//lysosomal membrane;GO:0005576//extracellular region;GO:0005794//Golgi apparatus;GO:0031902//late endosome membrane;GO:0005635//nuclear envelope;GO:0048471//perinuclear region of cytoplasm;GO:0005783//endoplasmic reticulum;GO:0005887//integral to plasma membrane
20	gi|927141224|ref|XP_013854004.1|	PREDICTED: EH domain-containing protein 2 [Sus scrofa] >gi|335289881|ref|XP_003356007.1| PREDICTED: EH domain-containing protein 2 [Sus scrofa]	73226	MFSWLKRGGARGQQPEAIRTVTSALKELYREKLLPLEEHYRFGAFHSPALEDADFDGKPMVLVAGQYSTGKTSFIQYLLEQEVPGSRVGPEPTTDCFVAVMHGETEGTVPGNALVVDPDKPFRKLNPFGNTFLNRFMCAQLPNQVLESISIIDTPGILSGAKQRVSRGYDFPAVLRWFAERVDLIILLFDAHKLEISDEFSEAIGALRGHEDKIRVVLNKADMVETQQLMRVYGALMWALGKVVGTPEVLRVYIGSFWSQPLLVPDNRRLFELEEQDLFRDIQGLPRHAALRKLNDLVKRARLVRVHAYIISYLKKEMPSVFGKENKKKQLILKLPVIFAKIQLEHHISPGDFPDCQKMQELLMAHDFTKFHSLKPKLLEALDEMLTHDIAKLMPLLRQ…	*	1.2615	0.00777817	General function prediction only ;	K12469|1|0.0|1075|ssc:100624668|EH domain-containing protein 2	GO:0086036//regulation of cardiac muscle cell membrane potential;GO:0072661//protein targeting to plasma membrane;GO:0032456//endocytic recycling;GO:0006184//GTP catabolic process;GO:0007596//blood coagulation;GO:0006897//endocytosis;GO:0051260//protein homooligomerization;GO:0030866//cortical actin cytoskeleton organization	GO:0005525//GTP binding;GO:0005509//calcium ion binding;GO:0003676//nucleic acid binding;GO:0019904//protein domain specific binding;GO:0003924//GTPase activity;GO:0005524//ATP binding	GO:0055038//recycling endosome membrane;GO:0030139//endocytic vesicle;GO:0005886//plasma membrane;GO:0005634//nucleus
21	gi|927121036|ref|XP_013852416.1|	PREDICTED: prelamin-A/C isoform X1 [Sus scrofa] >gi|927121032|ref|XP_013852415.1| PREDICTED: prelamin-A/C isoform X1 [Sus scrofa] >gi|545822628|ref|XP_005663329.1| PREDICTED: prelamin-A/C isoform X1 [Sus scrofa]	86888	METPSQRRATRSGAQASSTPLSPTRITRLQEKEDLQELNDRLAVYIDRVRSLETENAGLRLRITESEEVVSREVSGIKSAYEAELGDARKTLDSVAKERARLQLELSKVREEFKELKARNTKKEGDLMAAQARLKDLEALLNSKEAALSTALSEKRTLEGELHDLRGQVAKLEAALGEAKKQLQDEMLRRVDAENRLQTLKEELDFQKNIYSEELRETKRRHETRLVEIDNGKQREFESRLADALQELRAQHEDQVEQYKKELEKTYSAKLDNARQSAERNSNLVGAAHEELQQSRIRIDSLSAQLSQLQKQLAAKEAKLRDLEDSLARERDTSRRLLADKEREMAEMRARMQQQLDEYQELLDIKLALDMEIHAYRKLLEGEEERLRLSPSPTSQRSR…	*	1.4405	0.0784889	-	K12641|1|0.0|981|ssc:100126859|lamin A/C	GO:0006921//cellular component disassembly involved in execution phase of apoptosis;GO:0042981//regulation of apoptotic process;GO:0030334//regulation of cell migration;GO:0034504//protein localization to nucleus;GO:0007517//muscle organ development;GO:0090343//positive regulation of cell aging;GO:0030951//establishment or maintenance of microtubule cytoskeleton polarity;GO:0071456//cellular resp…	GO:0005198//structural molecule activity;GO:0005515//protein binding	GO:0005654//nucleoplasm;GO:0005638//lamin filament;GO:0005635//nuclear envelope;GO:0048471//perinuclear region of cytoplasm
22	gi|198282077|ref|NP_001128296.1|	cytochrome P450 3A46 [Sus scrofa] >gi|197791176|gb|ABS58488.2| cytochrome P450 [Sus scrofa]	68746	MDLIPGFSTETWVLLATSLVLLYLYGTYSHGLFKKLGIPGPRPLPYFGNILGYRKGVDHFDKKCFQQYGKMWGFFDGRQPVLAITDPDMIKTVLVKECYSVFTNRRSFGPRGAMRSAVSLAEDEEWKRIRTLLSPTFTSGKLKEMFPIISHYGDLLVSNLRKEAEKGKPVTMKDIFGAYSMDVITSTAFGVNVDSLNNPQDPFVENSRKLLKFSFFSPFFLSIIFFPFLTPILEVLNITLFPKSVVNFFTRSIKRMKESRLKDTQKHRVDLLQLMINSQNSKEMDAHKGLSNEELVAQGVIFIFAGYETTSSSLSLLVYELATHPDVQQKLQEEIDATFPNKAPPTYDGLAQMEYLDMVVNESLRIFPVTPRLERSCKKDVEIHGVFVPKGTVMMVPIF…	*	1.241	0.0367696	Secondary metabolites biosynthesis, transport and catabolism ;	K07424|1|0.0|929|ssc:100126281|cytochrome P450, family 3, subfamily A [EC:1.14.14.1]	GO:0055114//oxidation-reduction process	GO:0009055//electron carrier activity;GO:0005506//iron ion binding;GO:0020037//heme binding;GO:0070330//aromatase activity	GO:0005789//endoplasmic reticulum membrane
23	gi|3913520|sp|O62855.1|DNS2A_PIG	RecName: Full=Deoxyribonuclease-2-alpha; AltName: Full=Acid DNase; AltName: Full=Deoxyribonuclease II alpha; Short=DNase II alpha; AltName: Full=Lysosomal DNase II; Flags: Precursor >gi|47523470|ref|NP_999361.1| deoxyribonuclease-2-alpha precursor [	45786	MATLSPLLLAALLWVPVGTLTCYGDSGQPVDWFVVYKLPAHSSPGDVAQSGLRYKYLDEESGGWRDGAGSINSSTGALGRSLLPLYRNTSQLAFLLYNDQPPKYRGSQHSSNRGHTKGVLLLDQEGGFWLIHSVPNFPPPSSSAAYSWPPSARTYGQTLICVSFPLTQFLNISRQLTYTYPMVYDYKLEGDFARKFPYLEEVVKGHHVLQEPWNSSVTLTSKAGASFQSFAKCGNFGDDLYSGWLAEALGSNLQVQFWQRSAGILPSNCSGVQHVLDVTQIAFPGPAGPNFNATEDHSKWCVAPERPWTCVGDMNRNKREEHRGGGTLCAQLPALWKAFKPLVKAWEPCEKENRAFSPRSPAKD	*	1.2455	0.0318198	-	K01158|1|0.0|691|ssc:397398|deoxyribonuclease II [EC:3.1.22.1]	GO:0006915//apoptotic process;GO:0006308//DNA catabolic process;GO:0030218//erythrocyte differentiation	GO:0004531//deoxyribonuclease II activity	GO:0005764//lysosome
24	gi|937575546|ref|NP_001302557.1|	fucosidase, alpha-L- 1, tissue precursor [Sus scrofa] >gi|403238746|gb|AEI59128.2| fucosidase alpha-L-1 [Sus scrofa]	62540	MKMRAVSAQVLLLLLLLELVRARDCTGSSRCTGSSRRYTPDWPSLDSRPLPAWFDEAKFGVFIHWGVFSVPAWGSEWFWWHWEAEKLPAYQNFMKENYPPDFSYADFGPQFTAHFFHPDSWADLFEASGAKYVVLTTKHHEGFTNWPSPVSWNWNSKDVGPHRDLVGELGTAIRKRNIRYGLYHSLLEWFHPLYLRDKKNDFKTQYFVRAKIMPELYDLVNRYKPDLIWSDGEWEGPDTYWNSTDFLSWLYNDSPVKDVVVVNDRWGKNCSCHHGGYYNCQDKFKPETLPDHKWEMCTSIDKMSWGYRRDMMITDVASEYSIISELVQTVSLGGNYLLNIGPTKDGLIVPIFQERLLAVGKWLSINGEAIYASKPWRVQFEKNETSVWYTSKGSTVYAI…	*	1.432	0.114551	Carbohydrate transport and metabolism ;	K01206|1|0.0|880|ssc:100621112|alpha-L-fucosidase [EC:3.2.1.51]	GO:0006027//glycosaminoglycan catabolic process;GO:0006004//fucose metabolic process	GO:0043169//cation binding;GO:0004560//alpha-L-fucosidase activity	GO:0005764//lysosome
25	gi|927135975|ref|XP_005653291.2|	PREDICTED: N-acetylgalactosamine-6-sulfatase [Sus scrofa] >gi|75054309|sp|Q8WNQ7.1|GALNS_PIG RecName: Full=N-acetylgalactosamine-6-sulfatase; AltName: Full=Chondroitinsulfatase; Short=Chondroitinase; AltName: Full=Galactose-6-sulfate sulfatase; AltN	62997	MAAVAAATRWHLLLVLSAAGLGVTGAPQPPNILLLLMDDMGWGDLGVYGEPSRETPNLDRMAAEGMLFPSFYAANPLCSPSRAALLTGRLPIRTGFYTTNGHARNAYTPQEIVGGIPDPEHLLPELLKGAGYASKIVGKWHLGHRPQFHPLKHGFDEWFGSPNCHFGPYDNRARPNIPVYRDWEMVGRFYEEFPINLKTGESNLTQIYLQEALDFIKRQQATHHPFFLYWAIDATHAPVYASRAFLGTSQRGRYGDAVREIDDSVGRIVGLLRDLKIAGNTFVFFTSDNGAALVSAPKQGGSNGPFLCGKQTTFEGGMREPAIAWWPGHIPAGQVSHQLGSVMDLFTTSLSLAGLEPPSDRAIDGLDLLPAMLQGRLTERPIFYYRGNTLMAATLGQYK…	*	1.5	0.0296985	Inorganic ion transport and metabolism ;	K01132|1|0.0|1015|ssc:397000|N-acetylgalactosamine-6-sulfatase [EC:3.1.6.4]	-	GO:0046872//metal ion binding;GO:0043890//N-acetylgalactosamine-6-sulfatase activity	GO:0005764//lysosome
26	gi|311271023|ref|XP_003133034.1|	PREDICTED: immunoglobulin lambda-like polypeptide 5 isoform X2 [Sus scrofa]	25391	MRPRSGQMGHEDLRRQSPGPGQHWPLILLGLAMGAHGLLPPTTAPQSRAPGTEAPARSSPWRLWDRFLLRPPPRGTGPRCWPARFWSEPQPPWVVFGGGTRLTVLGQPKAAPTVTLFPPSPEELSTNKATLVCLISDFYPGAVTVTWKAGGTTITQGVDTSQPSKQSNNKYAASSYLALSASDWKSSSGFTCQVTHQGNTVEKTVMPSECA	*	2.9015	0.072832	-	K06554|1|6e-42|170|hsa:3543|immunoglobulin lambda-like polypeptide 1	-	-
27	gi|927128593|ref|XP_005652636.2|	PREDICTED: keratin, type I cytoskeletal 18 [Sus scrofa]	54054	MSFSTQSSFSSYRSVQSPGHRVRPVSSAASVYAGAGGSGSRISASRSSSVRGGSGWGAGMAGGLVGVGGIQGEKETMQDLNDRLASYLERVRSLEADNRRLEIKIREHLEKKGPQVRDWSHYLKTIEELRAQIFASSVDNARIVLQIDNARLAADDFRVKYETELAMRQSVESDIHGLRKVIDDTNVTRLQLETEIEALKEELLFMKKNHEEEVKGLQNQIANSGLTVELDAPKPQDLSKIMADIRAQYDELAQKNREELDKYWSQQIEESTSVVTSQSAEIGAAEMTLTELRRTVQSLEIDLDSMRNLKATLENSLREVEARYALQMEQLNGVLLHLESELAQTRAEGQRQTQEYEALLNIKVKLEAEINTYRRLLEDGEDFNLGDALDSSNSRQTIQ…	*	1.2855	0.0487904	-	K07604|1|0.0|707|ssc:100126286|type I keratin, acidic	GO:0043000//Golgi to plasma membrane CFTR protein transport;GO:0007049//cell cycle;GO:0033209//tumor necrosis factor-mediated signaling pathway;GO:0019048//virus-host interaction;GO:0009653//anatomical structure morphogenesis;GO:0043066//negative regulation of apoptotic process	GO:0005515//protein binding;GO:0005198//structural molecule activity	GO:0005730//nucleolus;GO:0034451//centriolar satellite;GO:0045095//keratin filament;GO:0048471//perinuclear region of cytoplasm
28	gi|350577999|ref|XP_001928755.4|	PREDICTED: ezrin [Sus scrofa]	34313	MPKPINVRVTTMDAELEFAIQPNTTGKQLFDQVVKTIGLREVWYFGLQYVDNKGFPTWLKLDKKVSAQEVRKENPLQFKFRARFYPEDVSEELIQDITQKLFFLQVKDGILSDEIYCPPETAVLLGSYAVQAKFGDYNKELHKSGYLGSERLIPQRVMDQHKLTRDQWEDRIQVWHAEHRGMLKDSAMLEYLKIAQDLEMYGINYFEIKNKKGTDLWLGVDALGLNIYEKDDK	*	0.787	0.039598	-	K08007|1|1e-137|488|ecb:100059467|villin 2 (ezrin)	GO:0022614//membrane to membrane docking;GO:0008360//regulation of cell shape;GO:0035088//establishment or maintenance of apical/basal cell polarity;GO:0051017//actin filament bundle assembly;GO:0007159//leukocyte cell-cell adhesion	GO:0051015//actin filament binding;GO:0050839//cell adhesion molecule binding	GO:0030175//filopodium;GO:0005829//cytosol;GO:0019898//extrinsic to membrane;GO:0032587//ruffle membrane;GO:0005730//nucleolus;GO:0001931//uropod;GO:0005938//cell cortex;GO:0005925//focal adhesion;GO:0005884//actin filament;GO:0016324//apical plasma membrane;GO:0031528//microvillus membrane;GO:0005932//microtubule basal body
29	gi|350584479|ref|XP_003126643.3|	PREDICTED: bcl-2-like protein 13 isoform X1 [Sus scrofa]	54563	MASSTTVPLGFHYETKYVVLSYLGLLSQEKLQEHLSLPQGVQQDIASQPLDPEVLLKVKTEIEEELKSLDKEISEAFTSTGFDRHTSPVFSPANPESSVEDCLAHLGEKASQELKVPLLGALQVLLSRPVTYQAYRECTLETTVHASGWNKILVPLILLRQMLLELTRRGQEPLGALLQFGVTYLEDHAAEYIIQQGGWGTVFNLESEDEECPAGTAEDINDIYILPSDSSAHVSPPESPTAAASWQAESLPVSLSASQSWHTESMPVSLGPESWQQVTVDPEEVKSLDSNGAGEKSENNSSNSDIVHVEKEEIPEGVEEAAMAARALPAGELPEVAPGAREPSLPRITAPSLTEAMGPDVEVTAIERVSPTTSLFVELGEEEAEAEPADLEQVGGPVL…	*	0.8265	0.00212132	-	K15485|1|0.0|782|ssc:100517587|Bcl-2-like protein 13	GO:0006917//induction of apoptosis;GO:0006919//activation of cysteine-type endopeptidase activity involved in apoptotic process	GO:0008656//cysteine-type endopeptidase activator activity involved in apoptotic process	GO:0016021//integral to membrane;GO:0005739//mitochondrion
30	gi|350589370|ref|XP_003130645.3|	PREDICTED: V-type proton ATPase subunit G 3 [Sus scrofa]	17670	MTSQSQGIHQLLQAEKRAKDKLEEAKKRKARRLRQAKEEAMAEIDQYRMQIDQEFRQKQAKIMGSQSNISEEIEAQALGKIKELSRSYSNSMESVINQILGMVCDVKPEIHANYRIDN	*	0.7865	0.0431335	-	K02152|1|3e-45|179|ssc:100522819|V-type H+-transporting ATPase subunit G [EC:3.6.3.14]	GO:0055085//transmembrane transport;GO:0008286//insulin receptor signaling pathway;GO:0051701//interaction with host;GO:0090382//phagosome maturation;GO:0006879//cellular iron ion homeostasis;GO:0033572//transferrin transport	GO:0051117//ATPase binding	GO:0005829//cytosol;GO:0005886//plasma membrane
31	gi|219522018|ref|NP_001137196.1|	Na(+)/H(+) exchange regulatory cofactor NHE-RF1 [Sus scrofa] >gi|217031226|gb|ACJ74160.1| solute carrier family 9 (sodium/hydrogen exchanger) member 3 regulator 1 [Sus scrofa]	47475	MSADSAAGAPLPRLCCLEKGPNGYGFHLHGEKGKVGQFIRLVEPGSPAEKSGLLAGDRLVEVNGENVEKETHQQVVSRIRAALNAVRLLVVDPETDERLQKLGVQVREEMLRAQEGPGQAEPPAATEAQGADSENEPPAATPEPHEAEKSRQEPRELRPRLCAMKKGPNGYGFNLHSDKSKPGQFIRAVDPDSPAEASGLRAQDRIVEVNGVCVEGKQHGDVVSAIKAGGDEAKLLVVDRETDEFFKKCKVIPSQEHLSGPLPEPFTNGEIQKENSGEAPAEAASESPMPTLARSTSSDTSEELNSQDSPKKEDTAASSTSSSSDPVLDFNISLAVAKERAHQKRSSKRAPQMDWSKKNELFSNL	*	0.713	0.0989949	-	K13365|1|0.0|648|ssc:100233201|Na(+)/H(+) exchange regulatory cofactor NHE-RF1	GO:0030336//negative regulation of cell migration;GO:0030643//cellular phosphate ion homeostasis;GO:0034613//cellular protein localization;GO:0016055//Wnt receptor signaling pathway;GO:0010642//negative regulation of platelet-derived growth factor receptor signaling pathway;GO:0045859//regulation of protein kinase activity;GO:0006461//protein complex assembly;GO:0003096//renal sodium ion transpor…	GO:0030165//PDZ domain binding;GO:0043621//protein self-association;GO:0031698//beta-2 adrenergic receptor binding;GO:0070851//growth factor receptor binding;GO:0019902//phosphatase binding;GO:0017081//chloride channel regulator activity;GO:0008013//beta-catenin binding;GO:0050780//dopamine receptor binding	GO:0031526//brush border membrane;GO:0015629//actin cytoskeleton;GO:0030175//filopodium;GO:0031528//microvillus membrane;GO:0001726//ruffle;GO:0005813//centrosome;GO:0012505//endomembrane system;GO:0005634//nucleus;GO:0016324//apical plasma membrane
32	gi|350596379|ref|XP_003484266.1|	PREDICTED: vesicle-trafficking protein SEC22b [Sus scrofa] >gi|350583458|ref|XP_003481524.1| PREDICTED: vesicle-trafficking protein SEC22b [Sus scrofa] >gi|753703166|gb|JAG69194.1| Vesicle-trafficking protein SEC22b [Sus scrofa domesticus]	29475	MVLLTMIARVADGLPLAASMQEDEQSGRDLQQYQSQAKQLFRKLNEQSPTRCTLEAGAMTFHYIIEQGVCYLVLCEAAFPKKLAFAYLEDLHSEFDEQHGKKVPTVSRPYSFIEFDTYIQKTKKLYIDSRARRNLGSINTELQDVQRIMVANIEEVLQRGEALSALDSKANNLSSLSKKYRQDAKYLNMRSTYAKLAAVAVFFIMLIVYVRFWWL	*	0.805	0.00424264	Intracellular trafficking, secretion, and vesicular transport ;	K08517|1|1e-113|408|mdo:100011676|vesicle transport protein SEC22	GO:0006888//ER to Golgi vesicle-mediated transport;GO:0015031//protein transport	GO:0005515//protein binding	GO:0000139//Golgi membrane;GO:0005789//endoplasmic reticulum membrane;GO:0033116//endoplasmic reticulum-Golgi intermediate compartment membrane;GO:0042470//melanosome;GO:0016021//integral to membrane
33	gi|545856859|ref|XP_005668697.1|	PREDICTED: 60S ribosomal protein L38 [Sus scrofa] >gi|335297415|ref|XP_003358038.1| PREDICTED: 60S ribosomal protein L38 [Sus scrofa] >gi|675970358|pdb|4W27|KK Chain k, Structure Of The Translating Mammalian Ribosome-sec61 Complex (this Entry Contai	13441	MPRKIEEIKDFLLTARRKDAKSVKIKKNKDNVKFKVRCSRYLYTLVITDKEKAEKLKQSLPPGLAVKELK	*	0.7115	0.125158	-	K02923|1|3e-20|97.1|tgu:100190550|large subunit ribosomal protein L38e	GO:0006413//translational initiation;GO:0019083//viral transcription;GO:0001503//ossification;GO:0042474//middle ear morphogenesis;GO:0006414//translational elongation;GO:0001501//skeletal system development;GO:0006415//translational termination;GO:0007605//sensory perception of sound;GO:0006614//SRP-dependent cotranslational protein targeting to membrane;GO:0000184//nuclear-transcribed mRNA cata…	GO:0003723//RNA binding;GO:0003735//structural constituent of ribosome	GO:0022625//cytosolic large ribosomal subunit
34	gi|675970388|pdb|4W28|O	Chain O, Structure Of The Translating Mammalian Ribosome-sec61 Complex (this Entry Contains The Small Ribosomal Subunit) >gi|675970242|pdb|4W23|O Chain O, Structure Of The 80s Mammalian Ribosome Bound To Eef2 (this Entry Contains The Small Ribosomal	20388	MAPRKGKEKKEEQVISLGPQVAEGENVFGVCHIFASFNDTFVHVTDLSGKETICRVTGGMKVKADRDESSPYAAMLAAQDVAQRCKELGITALHIKLRATGGNRTKTPGPGAQSALRALARSGMKIGRIEDVTPIPSDSTRRKGGRRGRRL	*	0.8025	0.0219203	Translation, ribosomal structure and biogenesis ;	K02955|1|9e-78|288|ptr:462193|small subunit ribosomal protein S14e	GO:0000184//nuclear-transcribed mRNA catabolic process, nonsense-mediated decay;GO:0006415//translational termination;GO:0006413//translational initiation;GO:0000122//negative regulation of transcription from RNA polymerase II promoter;GO:0000028//ribosomal small subunit assembly;GO:0006414//translational elongation;GO:0030490//maturation of SSU-rRNA;GO:0006417//regulation of translation;GO:00302…	GO:0048027//mRNA 5'-UTR binding;GO:0016787//hydrolase activity;GO:0045182//translation regulator activity;GO:0003735//structural constituent of ribosome	GO:0005730//nucleolus;GO:0005739//mitochondrion;GO:0022627//cytosolic small ribosomal subunit
35	gi|927141966|ref|XP_013854105.1|	PREDICTED: reticulocalbin-3 [Sus scrofa] >gi|311257971|ref|XP_003127376.1| PREDICTED: reticulocalbin-3 [Sus scrofa]	40790	MWRPSLLLLLLLLRRGAHGKPSPEAGPHGQGRVHQAAPLSEAPHDDAHGNFQYDHEAFLGRDVAKEFDQLSPEESQARLGRIVDRMDRAGDGDGWVSLAELRAWIAHTQQRHIRDSVSSAWNTYDTDRDGRVGWEELRNATYGHYEPGEEFHDVEDAETYKKMLARDERRFRVADQDGDSMATREELTAFLHPEEFPHMRDIVIAETLEDLDKNKDGYVQVEEYIADLYSPEPGEEEPAWVQTEREQFRDFRDLNKDGKLDGSEVGHWVLPPAQDQPLVEANHLLHESDTDKDGRLSKAEILGNWNMFVGSQATNYGEDLTRHHDEL	*	0.822	0.00989949	-	-	-	GO:0005509//calcium ion binding;GO:0005515//protein binding	GO:0005788//endoplasmic reticulum lumen
36	gi|461527|sp|P18650.2|APOE_PIG	RecName: Full=Apolipoprotein E; Short=Apo-E; Flags: Precursor >gi|47523674|ref|NP_999473.1| apolipoprotein E precursor [Sus scrofa] >gi|311233|emb|CAA51356.1| apolipoprotein E [Sus scrofa]	39980	MRVLWVALVVTLLAGCRTEDEPGPPPEVHVWWEESKWQGSQPWEQALGRFWDYLRWVQSLSDQVQEELLSTKVTQELTELIEESMKEVKAYREELEAQLGPVTQETQARLSKELQAAQARVGADMEDVRNRLVLYRSEVHNMLGQTTEELRSRLASHLRNVRKRLVRDTEDLQKRLAVYQAGLREGAERSVSALRERLGPLVEQGRLRAATLSTRAGQPLRERAEAWGQKLRGRLEEMGSRTRDRLDEMRDELEEVRTKVEEQGSQLRLQAEAFQARLKGWFEPLVEDMRRQWAGLVERMQSAVSISSSTSAPSDNQ	*	0.4175	0.0106066	-	K04524|1|4e-150|530|ssc:397576|apolipoprotein E	GO:0006641//triglyceride metabolic process;GO:0010468//regulation of gene expression;GO:0050728//negative regulation of inflammatory response;GO:0006707//cholesterol catabolic process;GO:0019934//cGMP-mediated signaling;GO:0010875//positive regulation of cholesterol efflux;GO:0031103//axon regeneration;GO:0007263//nitric oxide mediated signal transduction;GO:0043691//reverse cholesterol transport…	GO:0050750//low-density lipoprotein particle receptor binding;GO:0042803//protein homodimerization activity;GO:0016209//antioxidant activity;GO:0070326//very-low-density lipoprotein particle receptor binding;GO:0008201//heparin binding;GO:0005543//phospholipid binding;GO:0046911//metal chelating activity;GO:0001540//beta-amyloid binding;GO:0060228//phosphatidylcholine-sterol O-acyltransferase act…	GO:0031232//extrinsic to external side of plasma membrane;GO:0034364//high-density lipoprotein particle;GO:0042627//chylomicron;GO:0034363//intermediate-density lipoprotein particle;GO:0005769//early endosome;GO:0005794//Golgi apparatus;GO:0034362//low-density lipoprotein particle;GO:0030425//dendrite;GO:0005874//microtubule;GO:0034361//very-low-density lipoprotein particle;GO:0043025//neuronal c…
37	gi|545831262|ref|XP_005655972.1|	PREDICTED: persulfide dioxygenase ETHE1, mitochondrial-like isoform X1 [Sus scrofa]	25621	MAPQGTNDPGELPSWRSGNIRLVYMRMPFDPWPCSVDLTVFYLSPPALFRPSASSPPGPPGPFKAGPAPSAPPLRGHPWVHPASAGVQTQLCLHPAAGAMAALRVAGRQLSQHRGSGAPILLRQLFEPKSCTYTYLLGDRESREAILIDPVLETAHRDAQLVKELGLRLLYAVNTHCHADHITGSGLLRSLLPGCQSVISRLSGAQADLHIEDGDSIRFGRFVS	*	0.659	0.00141421	General function prediction only ;	K01069|1|4e-06|51.6|isc:IscW_ISCW009885|hydroxyacylglutathione hydrolase [EC:3.1.2.6]	-	GO:0046872//metal ion binding;GO:0016787//hydrolase activity	GO:0005759//mitochondrial matrix;GO:0005634//nucleus
38	gi|311276291|ref|XP_003135133.1|	PREDICTED: P antigen family member 4 isoform X1 [Sus scrofa] >gi|311276289|ref|XP_003135134.1| PREDICTED: P antigen family member 4 isoform X1 [Sus scrofa]	14953	MSARVRSRSRGRGDGQESSDSVEPVVTPKLSGKKSQQKEPPTENLDIKPGQEKGGTSEVQAEPKLEGASQETGLEKTGGERGDGPDVKGKIPPNLMPAKNLEAGDGQS	*	0.501	0.124451	-	-	-	-
39	gi|927173108|ref|XP_013854484.1|	PREDICTED: hemoglobin subunit beta-like [Sus scrofa]	20898	MVHLSAEESAAVLGLQGKVNMVELGAKALGKLVLTPSGLALFSPLRLLVVYPWTQRFFESFGDLSNADAVMGNPKVKAHGKKVLQSFSDGLKHLDNLKGTFAKLSELHCDQLHVDPENFRLLGNVIVVILARRFGNDFNPDLQAAFQKVVAGVANALAH	*	0.762	0.0509117	-	K13823|1|1e-68|258|ssc:407066|hemoglobin subunit beta	GO:0015671//oxygen transport;GO:0006096//glycolysis	GO:0005344//oxygen transporter activity;GO:0005506//iron ion binding;GO:0004634//phosphopyruvate hydratase activity;GO:0020037//heme binding;GO:0000287//magnesium ion binding;GO:0019825//oxygen binding	GO:0000015//phosphopyruvate hydratase complex;GO:0005833//hemoglobin complex
40	gi|975233|emb|CAA61120.1|	putative transthyretin (prealbumin), partial [Sus scrofa]	19547	YRLLLLCLAGLVFVSEAGPAGAGESKCPLMVKVLDAVRGSPAVNVGVKVFKKAADGTWEPFALGKTSEFGELHGLTTDEKFVEGIYKVELDTKSYWKALGISPFHEYAEVVFTANDSGRRHYTIAALLSPYSYSTTALVSSPKEGAL	*	0.711	0.019799	General function prediction only ;	K07127|1|8e-20|95.9|spu:589020|5-hydroxyisourate hydrolase [EC:3.5.2.17]	GO:0042572//retinol metabolic process;GO:0006810//transport;GO:0042403//thyroid hormone metabolic process	GO:0042562//hormone binding;GO:0046982//protein heterodimerization activity;GO:0005179//hormone activity	GO:0005615//extracellular space;GO:0043234//protein complex
41	gi|311259195|ref|XP_003127983.1|	PREDICTED: plasminogen activator inhibitor 1 RNA-binding protein isoform X2 [Sus scrofa]	55166	MPGHLQEGFGCVVTNRFDQLFDDESDPFEVLKAAENKKKEAGGGGVGGPGAKSAAQAAAQTNSNAAGKQLRKESQKDRKNPLPPNVGVVDKKEETQPPVALKKEGIRRVGRRPDQQLQGEGKIIDRRPERRPPRERRFEKPLEEKGEGGEFSVDRPIIDRPIRGRGGLGRGRGGRGRGMGRGDGFDSRGKREFDRHSGSDRSGLKHEDKRGGSGSHNWGTVKDELTESPKYIQKQISYNCSDLEQSNVTEETPEGEEHPVADTENKENEVEEVKEEGPKEMTLDEWKAIQNKDRAKVEFNIRKPNEGADGQWKKGFVLHKSKSEEAHAEDSVMDHHFRKPANDITSQLEINFGDLGRPGRGGRGGRGGRGRGGRPNRGIRTDKSSASAPDVDDPEAFPA…	*	0.73	0.0494975	-	K13199|1|1e-137|489|mmu:66870|plasminogen activator inhibitor 1 RNA-binding protein	-	-
42	gi|97190495|sp|Q2EN75.1|S10A6_PIG	RecName: Full=Protein S100-A6; AltName: Full=Calcyclin; AltName: Full=S100 calcium-binding protein A6 >gi|113205682|ref|NP_001038022.1| protein S100-A6 [Sus scrofa] >gi|87047648|gb|ABD18457.1| S100 calcium-binding protein A6 [Sus scrofa]	12848	MACPLDQAIGLLVAIFHKYSGQEGDKNTLSKSELKELIQKELTIGAKLQDAEIAKLMDDLDRNKDQVVNFQEYVTFLGALAMIYNDVLRG	*	0.7205	0.026163	-	K10384|1|4e-08|56.6|ecb:100060541|filaggrin	-	GO:0005509//calcium ion binding	GO:0031234//extrinsic to internal side of plasma membrane;GO:0005635//nuclear envelope;GO:0005829//cytosol
43	gi|335293644|ref|XP_003357019.1|	PREDICTED: vitamin D-binding protein [Sus scrofa]	68717	MKRILIFLLAVAFVHALERGRDYEKDKVCKELASLGKDDFTSLSMVLYSRKFPSGTFEQISHLVNEVVSLTEACCAEGADPDCYDNRTSALSDKSCESDSPFPVHPGTAECCTKEGLEKKLCMAALKHQPQEFPTYVEPTNDEICEAFRKDPKGFANQFMYEYSINYGQAPLTLLVSYTKSYLSMVGSCCTSPSPTVCFLKERLQLKHLSLLTIMSNRLCSQYAAYGKDKSRLSHLIKLAQKVPTANLEDVLPLAEDVATILSKCCDSASEDCMAKELPEYTVKICDNLSSKNSKFTDCCQEKTPMDIFICTYFMPAAPRPELPDVKLPTNKDVCDKGNPKVLDQYIFELSRKTHIPEVFLSKILEPTLKSLDECCHSEDSTACFKAKGPQFKKELSSF…	*	0.608	0.104652	-	K12258|1|0.0|967|ssc:448964|vitamin D-binding protein	GO:0017187//peptidyl-glutamic acid carboxylation	GO:0005499//vitamin D binding;GO:0051183//vitamin transporter activity;GO:0003779//actin binding;GO:0008488//gamma-glutamyl carboxylase activity	GO:0005789//endoplasmic reticulum membrane;GO:0005615//extracellular space;GO:0016021//integral to membrane
44	gi|545802024|ref|XP_003121761.2|	PREDICTED: signal peptidase complex catalytic subunit SEC11C isoform X1 [Sus scrofa]	36653	MVGQGSGAGSFPSLGALGLHWTRLLSRGILGVVVSSYQFFAGTQVAQTHRTTISQTPKRASGHVANKAGGRGPGRCSAAVCDTRSPRVASAPRDPGMVRAGAVGSHLPTSGLDIFGDLRKMNKRQLYYQVLNFAMIVSSALMIWKGLIVLTGSESPIVVVLSGSMEPAFHRGDLLFLTNFREDPIRAGEIVVFKVEGRDIPIVHRVIKVHEKDNGDIKFLTKGDNNEVDDRGLYKEGQNWLEKKDVVGRARGFLPYVGMVTIIMNDYPKFKYALLAVMGAYVLLKRES	*	0.696	0.137179	Intracellular trafficking, secretion, and vesicular transport ;	K13280|1|9e-109|393|ssc:100524124|signal peptidase, endoplasmic reticulum-type [EC:3.4.-.-]	GO:0006465//signal peptide processing;GO:0006508//proteolysis	GO:0008236//serine-type peptidase activity	GO:0005789//endoplasmic reticulum membrane;GO:0016021//integral to membrane
45	gi|350586333|ref|XP_003356546.2|	PREDICTED: prolyl 3-hydroxylase 1 [Sus scrofa]	68499	MAHFRLSHEFRLGVRLYSEEQPQEAVPHLEAALQEYFLADEECRALCEGPYDYDGYNYLEYNADLFQAITDHYIQVLSCKQSCVTELASHPGREKPFEDFLPSHYNYLQFAYYNIGNYTQAIECAKTYLLFFPNDEVMSQNLAYYTAMLGDEPAGSIRPRQSAQEYRQRSLLEKELLFFAYDVFGIPFVDPDSWTPEEVIPKRLQEKQKSERETAARISQEIGNLMKEIETLVEEKAKESLDVSRLTREGGPLLFDGIRLTMNSKVLNGSQRVVMDGVISAEECRALQRLTNAAATSGDGYRGQTSPHTPSEKFYGVTVFKALKLGQEGKVPLQSAHLYYNVTEKVRRVMESYFRLDSPLYFSYSHLVCRTAIEEAQAERKDSSHPVHVDNCILNAEAL…	*	0.74	0.0919239	-	K08134|1|0.0|1118|ssc:100620503|leucine proline-enriched proteoglycan (leprecan)	GO:0016049//cell growth;GO:0030199//collagen fibril organization;GO:0030278//regulation of ossification	GO:0031418//L-ascorbic acid binding;GO:0005506//iron ion binding;GO:0016706//oxidoreductase activity, acting on paired donors, with incorporation or reduction of molecular oxygen, 2-oxoglutarate as one donor, and incorporation of one atom each of oxygen into both donors	GO:0005737//cytoplasm;GO:0005634//nucleus
46	gi|545861910|ref|XP_005669508.1|	PREDICTED: tetranectin [Sus scrofa]	28355	MELWGPYLLLCLFSLLTQVTAETPTPKVKKPANAKKDAASPKILEELKTQLDTLAQEVALLKEQQALQTVCLKGTKVHMKCFLAFVQAKTFHEASEDCISRGGTLGTPKTGSENDALYEYLRQSVGAEAEVWLGFNDMADEGAWVDMTGGHIAYKNWETEITAQPDGGKVENCAALAGAANGKWFDKRCRDKLPYVCQFAIV	*	0.788	0.0509117	-	K12589|1|7e-95|346|ecb:100065722|exosome complex component RRP42!K10068|5|5e-12|70.9|bta:282072|surfactant, pulmonary-associated protein D	GO:0001501//skeletal system development;GO:0030282//bone mineralization;GO:0071560//cellular response to transforming growth factor beta stimulus;GO:0010756//positive regulation of plasminogen activation	GO:0005509//calcium ion binding;GO:0036143//kringle domain binding;GO:0008201//heparin binding	GO:0005615//extracellular space;GO:0001652//granular component;GO:0005737//cytoplasm
47	gi|927182150|ref|XP_013845109.1|	PREDICTED: sulfhydryl oxidase 1 [Sus scrofa]	103329	MSHIFHLAGGAPRPELCSLAPGAEARTELALRSPLPEPGALGRARLQRPAQALSCSPAHWPLAGGRGGARGRCRASLGGTTWLLLPTEAGGAAEQLGTNSSETCEQWWAKSPRMGSCGRGSGPPLSLLLLAVLLAVPGAGAAPRSALYSSSDPLTLLQADTVRGAVLGSRSAWAVEFFASWCGHCIAFAPTWKALANDVKDWRPALNLAALDCAEETNNAVCREFDIPGFPTVRFFKAFSRTGSGATLPVAGADVQTLRERLIDALETHSDTWPPACPPLEPARLEEITGFFARNSEEYLALIFEKEGSYLGREVALDLSQRQGIAVRRVLNTERNVVSKFSVTDFPSCYLLFRNGSFSRVPVLMESRSFYTAYLQRLSGVIRKPVPTTTVPTTTRTVA…	*	0.7205	0.0841457	Posttranslational modification, protein turnover, chaperones ; Energy production and conversion ;	K10758|1|0.0|1175|aml:100465501|thiol oxidase [EC:1.8.3.2]	-	-
48	gi|927163614|ref|XP_013833854.1|	PREDICTED: serpin A3-8 [Sus scrofa]	55300	MKAEGMSPFLALGLLVAGLCSRVHCVPEGKPDPENGTPNDQHSRTPVDPHAIVPSNTDFAFSLYKQLVSLDPSKNVIFSPLSVSIALAFLSLGARGPTLTELLEGLKFNLTKTPEAEIHQGFQHLLQALSQPSNLLQLNVGNAMFVDEHLKLLDEFRQDAQAKFASDVFSTNFKDPGAAVVFINDYVKNKTKGKIPKLFDEHATFSVMVLVNYIYFNAKWKTPFDPEHTIESTFHVSKNRTVKVPMMSLRGLETPYFRDEELACTVVELPYTSNDSALFILPDDGRMAAVEAKLLPETLRRWRDSLQPRRIDALYLPRFSVSGDYQLKDTLKQLGIQKVFTHEADLSGVTGDNKLGVSKVIHKAVLDVGEEGTEAAAATGIEMMTSTLQSLTVIFSRPF…	*	0.3715	0.0558614	Posttranslational modification, protein turnover, chaperones ;	K04525|1|0.0|816|ssc:396685|serpin peptidase inhibitor, clade A, member 3	GO:0010951//negative regulation of endopeptidase activity;GO:0030162//regulation of proteolysis	GO:0004867//serine-type endopeptidase inhibitor activity	GO:0005615//extracellular space;GO:0031410//cytoplasmic vesicle
49	gi|350591026|ref|XP_003132136.3|	PREDICTED: dolichyl-diphosphooligosaccharide--protein glycosyltransferase subunit STT3B [Sus scrofa]	107452	MAEPSAPESKHKSSLNSSPWSGLMALGNSRHGHHGPGAQCAHKAAGGAAPKPAPAGLSGGLSQPAGWQSLLSFTILFLAWLAGFSSRLFAVIRFESIIHEFDPWFNYRSTHHLASHGFYEFLNWFDERAWYPLGRIVGGTVYPGLMITAGLIHWILNTLNITVHIRDVCVFLAPTFSGLTSISTFLLTRELWNQGAGLLAACFIAIVPGYISRSVAGSFDNEGIAIFALQFTYYLWVKSVKTGSVFWTMCCCLSYFYMVSAWGGYVFIINLIPLHVFVLLLMQRYSKRVYIAYSTFYIVGLILSMQIPFVGFQPIRTSEHMAAAGVFALLQAYAFLQYLRDRLTKQEFQTLFFLGVSLAAGAVFLSVIYLTYTGYIAPWSGRFYSLWDTGYAKIHIPII…	*	0.8135	0.0247487	General function prediction only ;	K07151|1|0.0|1585|ssc:100526009|dolichyl-diphosphooligosaccharide--protein glycosyltransferase [EC:2.4.1.119]	GO:0018279//protein N-linked glycosylation via asparagine	GO:0004579//dolichyl-diphosphooligosaccharide-protein glycotransferase activity	GO:0008250//oligosaccharyltransferase complex;GO:0016021//integral to membrane
50	gi|927207348|ref|XP_013838977.1|	PREDICTED: bifunctional 3~-phosphoadenosine 5~-phosphosulfate synthase 2 [Sus scrofa]	83568	MSGVKKQKTENQQKSTNVVYQAHHVSRNKRGQVVGTRGGFRGCTVWLTGLSGAGKTTISFALEEYLVSHAIPCYSLDGDNVRHGLNKNLGFSPWDREENIRRIAEVAKLFADAGLVCITSFISPFAKDRENARKIHESAGLPFFEIFVDAPLNICESRDVKGLYKRARAGEIKGFTGIDSDYEKPETPELVLKTNLSSVSDCVQQVVELLQEQNIVPHTIVKGIHELFVPENKLDQVRAEAETLPSLSITKLDLQWVQVLSEGWATPLKGFMREKEYLQVIHFGTLLDGMFLPDGVINMSIPIVLPVSTDDKTRLEGYSEFVLTHEGQRVAILRDPEFYEHRKEERCSHVWGTTCAKHPYIKMVMESGDWLVGGDLQVLERIRWNDGLDQYRLTPLEIK…	*	0.572	0.00989949	Inorganic ion transport and metabolism ;	K13811|1|0.0|1207|hsa:9060|3'-phosphoadenosine 5'-phosphosulfate synthase [EC:2.7.7.4 2.7.1.25]	GO:0050428//3'-phosphoadenosine 5'-phosphosulfate biosynthetic process;GO:0000103//sulfate assimilation;GO:0006805//xenobiotic metabolic process;GO:0060348//bone development;GO:0007596//blood coagulation	GO:0004020//adenylylsulfate kinase activity;GO:0004781//sulfate adenylyltransferase (ATP) activity;GO:0005524//ATP binding	GO:0005829//cytosol
