# Supplementary material for: Maternal nutrition modulates fetal development by inducing placental efficiency changes in gilts
Source: BMC Genomics. 2017 Feb 28;18:213. doi: 10.1186/s12864-017-3601-1 (PMC5331709; doi:10.1186/s12864-017-3601-1)
Supplement: Additional file 5: Table S5. — Functional classification of proteins of differential abundance identified from the placenta in the Con and HE group. (XLS 24 kb) [file 12864_2017_3601_MOESM5_ESM.xls]

## Sheet: Sheet1
Table S5: Functional classification of proteins of differential abundance identified from the placenta in the Con group
Code	Functional-Categories	Protein-Number	Proteins
C	Energy production and conversion	5	gi|753704324|gb|JAG69706.1|,COG0224	gi|122138098|sp|Q2XQV4.1|ALDH2_PIG,COG1012	gi|311247118|ref|XP_003122486.1|,COG1894	gi|343403802|ref|NP_001230283.1|,COG0277	gi|545835136|ref|XP_005665338.1|,COG1905
E	Amino acid transport and metabolism	4	gi|1956|emb|CAA34904.1|,COG0477	gi|417515548|gb|JAA53598.1|,COG0709	gi|927096340|ref|XP_013848534.1|,COG3869	gi|75049298|sp|Q9BEC7.1|NPL_PIG,COG0329
F	Nucleotide transport and metabolism	2	gi|927224452|ref|XP_013847371.1|,COG0563	gi|125151|sp|P00571.1|KAD1_PIG,COG0563
G	Carbohydrate transport and metabolism	3	gi|1956|emb|CAA34904.1|,COG0477	gi|262072808|dbj|BAI47712.1|,COG3525	gi|122134685|sp|Q1W674.1|HXK2_PIG,COG5026
H	Coenzyme transport and metabolism	2	gi|417515548|gb|JAA53598.1|,COG0611	gi|345110571|ref|NP_001230773.1|,COG0408
I	Lipid transport and metabolism	10	gi|262072813|dbj|BAI47714.1|,COG1028	gi|417515459|gb|JAA53558.1|,COG0318	gi|417515459|gb|JAA53558.1|,COG0365	gi|7387634|sp|Q29554.1|ECHA_PIG,COG1250	gi|7387634|sp|Q29554.1|ECHA_PIG,COG1024
J	Translation, ribosomal structure and biogenesis	4	gi|927177157|ref|XP_013834916.1|,COG4901	gi|675970385|pdb|4W28|L,COG0186	gi|927109858|ref|XP_013851418.1|,COG0532	gi|335308671|ref|XP_003361329.1|,COG0089
M	Cell wall/membrane/envelope biogenesis	2	gi|75049298|sp|Q9BEC7.1|NPL_PIG,COG0329	gi|6919844|sp|O11780.1|BGH3_PIG,COG2335
O	Posttranslational modification, protein turnover, chaperones	3	gi|417515796|gb|JAA53707.1|,COG0443	gi|311260327|ref|XP_003128416.1|,COG0652	gi|311276522|ref|XP_001928754.2|,COG5265
P	Inorganic ion transport and metabolism	2	gi|1956|emb|CAA34904.1|,COG0477	gi|346421372|ref|NP_001231060.1|,COG1528
Q	Secondary metabolites biosynthesis, transport and catabolism	5	gi|262072813|dbj|BAI47714.1|,COG1028	gi|417515459|gb|JAA53558.1|,COG0318	gi|545857842|ref|XP_003131440.3|,COG3733	gi|350590439|ref|XP_003131621.3|,COG0318	gi|27066006|pdb|1N5D|A,COG1028
R	General function prediction only	9	gi|1956|emb|CAA34904.1|,COG0477	gi|262072813|dbj|BAI47714.1|,COG0300	gi|262072813|dbj|BAI47714.1|,COG1028	gi|356582297|ref|NP_001239143.1|,COG1100	gi|356582297|ref|NP_001239143.1|,COG2229
T	Signal transduction mechanisms	2	gi|1352666|sp|P11493.2|PP2AB_PIG,COG0639	gi|350590267|ref|XP_003131408.3|,COG2453
U	Intracellular trafficking, secretion, and vesicular transport	1	gi|545841022|ref|XP_005666247.1|,COG5047
V	Defense mechanisms	2	gi|311276522|ref|XP_001928754.2|,COG1132	gi|311276522|ref|XP_001928754.2|,COG2274
Z	Cytoskeleton	2	gi|927221872|ref|XP_013846770.1|,COG5022	gi|927142266|ref|XP_013854143.1|,COG5022
Functional classification of proteins of differential abundance identified from the placenta in the HE group
Code	Functional-Categories	Protein-Number	Proteins
C	Energy production and conversion	2	gi|927182150|ref|XP_013845109.1|,COG0526	gi|343432642|ref|NP_001230336.1|,COG0526
G	Carbohydrate transport and metabolism	1	gi|937575546|ref|NP_001302557.1|,COG3669
H	Coenzyme transport and metabolism	1	gi|281427372|ref|NP_001163994.1|,COG0276
I	Lipid transport and metabolism	2	gi|927141698|ref|XP_013854065.1|,COG1028	gi|927200709|ref|XP_013837467.1|,COG2267
J	Translation, ribosomal structure and biogenesis	2	gi|545874619|ref|XP_005671982.1|,COG5193	gi|675970388|pdb|4W28|O,COG0100
N	Cell motility	1	gi|411147409|ref|NP_001258644.1|,COG0840
O	Posttranslational modification, protein turnover, chaperones	4	gi|545874619|ref|XP_005671982.1|,COG5193	gi|927182150|ref|XP_013845109.1|,COG0526	gi|927163614|ref|XP_013833854.1|,COG4826	gi|343432642|ref|NP_001230336.1|,COG0526
P	Inorganic ion transport and metabolism	2	gi|927207348|ref|XP_013838977.1|,COG0529	gi|927135975|ref|XP_005653291.2|,COG3119
Q	Secondary metabolites biosynthesis, transport and catabolism	3	gi|927141698|ref|XP_013854065.1|,COG1028	gi|117261|sp|P10612.1|CP11A_PIG,COG2124	gi|198282077|ref|NP_001128296.1|,COG2124
R	General function prediction only	8	gi|927141698|ref|XP_013854065.1|,COG1028	gi|545831262|ref|XP_005655972.1|,COG0491	gi|350592477|ref|XP_003483474.1|,COG0622	gi|350591026|ref|XP_003132136.3|,COG1287	gi|975233|emb|CAA61120.1|,COG2351
T	Signal transduction mechanisms	1	gi|411147409|ref|NP_001258644.1|,COG0840
U	Intracellular trafficking, secretion, and vesicular transport	4	gi|927170508|ref|XP_013844805.1|,COG5028	gi|927170508|ref|XP_013844805.1|,COG5047	gi|350596379|ref|XP_003484266.1|,COG5143	gi|545802024|ref|XP_003121761.2|,COG0681
Z	Cytoskeleton	1	gi|927222941|ref|XP_013847012.1|,COG5022
