# Supplementary material for: Maternal nutrition modulates fetal development by inducing placental efficiency changes in gilts
Source: BMC Genomics. 2017 Feb 28;18:213. doi: 10.1186/s12864-017-3601-1 (PMC5331709; doi:10.1186/s12864-017-3601-1)
Supplement: Additional file 6: Table S6. — GO distribution analysis of differentially expressed proteins in placenta in Con and HE group. (XLS 63 kb) [file 12864_2017_3601_MOESM6_ESM.xls]

## Sheet: Con group
Table S6: GO distribution analysis of differentially expressed proteins in placenta (Con group)
Ontology	Class	number of Cervical VS Tubal	proteins of Cervical VS Tubal;
biological_process	biological adhesion	3	gi|262072813|dbj|BAI47714.1|; gi|545857842|ref|XP_003131440.3|; gi|6919844|sp|O11780.1|BGH3_PIG;
biological_process	biological regulation	15	gi|1352666|sp|P11493.2|PP2AB_PIG; gi|350590267|ref|XP_003131408.3|; gi|2494023|sp|Q29290.1|CYTB_PIG; gi|262072808|dbj|BAI47712.1|; gi|356582297|ref|NP_001239143.1|; gi|343403802|ref|NP_001230283.1|; gi|125151|sp|P00571.1|KAD1_PIG; gi|346716298|ref|NP_001231025.1|; gi|640351|pdb|3MDD|B; gi|346421372|ref|NP_001231060.1|; gi|343887367|ref|NP_001230584.1|; gi|122134685|sp|Q1W674.1|HXK2_PIG; gi|1956|e…
biological_process	cellular component organization or biogenesis	10	gi|262072808|dbj|BAI47712.1|; gi|927221872|ref|XP_013846770.1|; gi|335308671|ref|XP_003361329.1|; gi|675970385|pdb|4W28|L; gi|262072813|dbj|BAI47714.1|; gi|6919844|sp|O11780.1|BGH3_PIG; gi|122134685|sp|Q1W674.1|HXK2_PIG; gi|356582297|ref|NP_001239143.1|; gi|545841022|ref|XP_005666247.1|; gi|343403802|ref|NP_001230283.1|;
biological_process	cellular process	43	gi|927221872|ref|XP_013846770.1|; gi|1956|emb|CAA34904.1|; gi|1352666|sp|P11493.2|PP2AB_PIG; gi|927103590|ref|XP_013850119.1|; gi|350590267|ref|XP_003131408.3|; gi|148226851|ref|NP_001090933.1|; gi|1703469|sp|P05027.2|AT1B1_PIG; gi|262072808|dbj|BAI47712.1|; gi|927203585|ref|XP_013845682.1|; gi|356582297|ref|NP_001239143.1|; gi|335308671|ref|XP_003361329.1|; gi|675970385|pdb|4W28|L; gi|417515548|…
biological_process	developmental process	10	gi|927221872|ref|XP_013846770.1|; gi|262072808|dbj|BAI47712.1|; gi|350590267|ref|XP_003131408.3|; gi|122138098|sp|Q2XQV4.1|ALDH2_PIG; gi|640351|pdb|3MDD|B; gi|545835136|ref|XP_005665338.1|; gi|343887367|ref|NP_001230584.1|; gi|343403802|ref|NP_001230283.1|; gi|417515459|gb|JAA53558.1|; gi|75062102|sp|Q5S1U1.1|HSPB1_PIG;
biological_process	establishment of localization	13	gi|417515459|gb|JAA53558.1|; gi|1956|emb|CAA34904.1|; gi|33320702|gb|AAQ05997.1|; gi|335287187|ref|XP_003355292.1|; gi|753704324|gb|JAG69706.1|; gi|1703469|sp|P05027.2|AT1B1_PIG; gi|335308671|ref|XP_003361329.1|; gi|675970385|pdb|4W28|L; gi|346421372|ref|NP_001231060.1|; gi|122134685|sp|Q1W674.1|HXK2_PIG; gi|927173108|ref|XP_013854484.1|; gi|545841022|ref|XP_005666247.1|; gi|148226851|ref|NP_0010…
biological_process	immune system process	3	gi|350590267|ref|XP_003131408.3|; gi|28557414|gb|AAN23851.1|; gi|545841022|ref|XP_005666247.1|;
biological_process	localization	16	gi|417515459|gb|JAA53558.1|; gi|1956|emb|CAA34904.1|; gi|343403802|ref|NP_001230283.1|; gi|33320702|gb|AAQ05997.1|; gi|335287187|ref|XP_003355292.1|; gi|753704324|gb|JAG69706.1|; gi|262072808|dbj|BAI47712.1|; gi|1703469|sp|P05027.2|AT1B1_PIG; gi|335308671|ref|XP_003361329.1|; gi|675970385|pdb|4W28|L; gi|346421372|ref|NP_001231060.1|; gi|122134685|sp|Q1W674.1|HXK2_PIG; gi|927173108|ref|XP_01385448…
biological_process	locomotion	3	gi|262072808|dbj|BAI47712.1|; gi|927221872|ref|XP_013846770.1|; gi|75062102|sp|Q5S1U1.1|HSPB1_PIG;
biological_process	metabolic process	41	gi|1956|emb|CAA34904.1|; gi|927103590|ref|XP_013850119.1|; gi|148226851|ref|NP_001090933.1|; gi|1703469|sp|P05027.2|AT1B1_PIG; gi|2494023|sp|Q29290.1|CYTB_PIG; gi|335308671|ref|XP_003361329.1|; gi|675970385|pdb|4W28|L; gi|417515548|gb|JAA53598.1|; gi|640351|pdb|3MDD|B; gi|311260327|ref|XP_003128416.1|; gi|262072808|dbj|BAI47712.1|; gi|545841022|ref|XP_005666247.1|; gi|350592223|ref|XP_003359065.2…
biological_process	multi-organism process	5	gi|75062102|sp|Q5S1U1.1|HSPB1_PIG; gi|335308671|ref|XP_003361329.1|; gi|675970385|pdb|4W28|L; gi|262072808|dbj|BAI47712.1|; gi|122138098|sp|Q2XQV4.1|ALDH2_PIG;
biological_process	multicellular organismal process	13	gi|927221872|ref|XP_013846770.1|; gi|927203585|ref|XP_013845682.1|; gi|350590267|ref|XP_003131408.3|; gi|122138098|sp|Q2XQV4.1|ALDH2_PIG; gi|640351|pdb|3MDD|B; gi|2494023|sp|Q29290.1|CYTB_PIG; gi|262072808|dbj|BAI47712.1|; gi|545835136|ref|XP_005665338.1|; gi|343887367|ref|NP_001230584.1|; gi|343403802|ref|NP_001230283.1|; gi|417515459|gb|JAA53558.1|; gi|75062102|sp|Q5S1U1.1|HSPB1_PIG; gi|7505330…
biological_process	negative regulation of biological process	5	gi|1352666|sp|P11493.2|PP2AB_PIG; gi|343403802|ref|NP_001230283.1|; gi|350590267|ref|XP_003131408.3|; gi|125151|sp|P00571.1|KAD1_PIG; gi|75062102|sp|Q5S1U1.1|HSPB1_PIG;
biological_process	positive regulation of biological process	5	gi|350590267|ref|XP_003131408.3|; gi|75062102|sp|Q5S1U1.1|HSPB1_PIG; gi|262072813|dbj|BAI47714.1|; gi|262072808|dbj|BAI47712.1|; gi|346716298|ref|NP_001231025.1|;
biological_process	regulation of biological process	13	gi|1352666|sp|P11493.2|PP2AB_PIG; gi|350590267|ref|XP_003131408.3|; gi|2494023|sp|Q29290.1|CYTB_PIG; gi|262072808|dbj|BAI47712.1|; gi|356582297|ref|NP_001239143.1|; gi|343403802|ref|NP_001230283.1|; gi|125151|sp|P00571.1|KAD1_PIG; gi|346716298|ref|NP_001231025.1|; gi|640351|pdb|3MDD|B; gi|122134685|sp|Q1W674.1|HXK2_PIG; gi|1956|emb|CAA34904.1|; gi|75062102|sp|Q5S1U1.1|HSPB1_PIG; gi|262072813|dbj|…
biological_process	reproduction	4	gi|335308671|ref|XP_003361329.1|; gi|675970385|pdb|4W28|L; gi|262072808|dbj|BAI47712.1|; gi|343403802|ref|NP_001230283.1|;
biological_process	reproductive process	4	gi|335308671|ref|XP_003361329.1|; gi|675970385|pdb|4W28|L; gi|262072808|dbj|BAI47712.1|; gi|343403802|ref|NP_001230283.1|;
biological_process	response to stimulus	18	gi|1956|emb|CAA34904.1|; gi|1352666|sp|P11493.2|PP2AB_PIG; gi|350590267|ref|XP_003131408.3|; gi|345110571|ref|NP_001230773.1|; gi|356582297|ref|NP_001239143.1|; gi|262072808|dbj|BAI47712.1|; gi|122138098|sp|Q2XQV4.1|ALDH2_PIG; gi|75062102|sp|Q5S1U1.1|HSPB1_PIG; gi|2494023|sp|Q29290.1|CYTB_PIG; gi|347582660|ref|NP_001231584.1|; gi|927221872|ref|XP_013846770.1|; gi|640351|pdb|3MDD|B; gi|343403802|r…
biological_process	signaling	7	gi|1352666|sp|P11493.2|PP2AB_PIG; gi|350590267|ref|XP_003131408.3|; gi|356582297|ref|NP_001239143.1|; gi|343403802|ref|NP_001230283.1|; gi|1956|emb|CAA34904.1|; gi|75062102|sp|Q5S1U1.1|HSPB1_PIG; gi|262072808|dbj|BAI47712.1|;
biological_process	single-organism process	32	gi|927221872|ref|XP_013846770.1|; gi|417515459|gb|JAA53558.1|; gi|1352666|sp|P11493.2|PP2AB_PIG; gi|927203585|ref|XP_013845682.1|; gi|350590267|ref|XP_003131408.3|; gi|262072808|dbj|BAI47712.1|; gi|356582297|ref|NP_001239143.1|; gi|335308671|ref|XP_003361329.1|; gi|675970385|pdb|4W28|L; gi|343403802|ref|NP_001230283.1|; gi|1956|emb|CAA34904.1|; gi|125151|sp|P00571.1|KAD1_PIG; gi|2494023|sp|Q29290…
cellular_component	cell	49	gi|2959454|dbj|BAA25134.1|; gi|1956|emb|CAA34904.1|; gi|927221872|ref|XP_013846770.1|; gi|147900197|ref|NP_001090953.1|; gi|343403802|ref|NP_001230283.1|; gi|335308671|ref|XP_003361329.1|; gi|350592223|ref|XP_003359065.2|; gi|148226851|ref|NP_001090933.1|; gi|753704324|gb|JAG69706.1|; gi|125151|sp|P00571.1|KAD1_PIG; gi|545857842|ref|XP_003131440.3|; gi|75062102|sp|Q5S1U1.1|HSPB1_PIG; gi|753703730…
cellular_component	cell junction	2	gi|2959454|dbj|BAA25134.1|; gi|1956|emb|CAA34904.1|;
cellular_component	cell part	49	gi|2959454|dbj|BAA25134.1|; gi|1956|emb|CAA34904.1|; gi|927221872|ref|XP_013846770.1|; gi|147900197|ref|NP_001090953.1|; gi|343403802|ref|NP_001230283.1|; gi|335308671|ref|XP_003361329.1|; gi|350592223|ref|XP_003359065.2|; gi|148226851|ref|NP_001090933.1|; gi|753704324|gb|JAG69706.1|; gi|125151|sp|P00571.1|KAD1_PIG; gi|545857842|ref|XP_003131440.3|; gi|75062102|sp|Q5S1U1.1|HSPB1_PIG; gi|753703730…
cellular_component	extracellular matrix	3	gi|262072813|dbj|BAI47714.1|; gi|927203585|ref|XP_013845682.1|; gi|6919844|sp|O11780.1|BGH3_PIG;
cellular_component	extracellular region	6	gi|6919844|sp|O11780.1|BGH3_PIG; gi|927203585|ref|XP_013845682.1|; gi|346716298|ref|NP_001231025.1|; gi|343887367|ref|NP_001230584.1|; gi|347582660|ref|NP_001231584.1|; gi|75053303|sp|Q711S8.1|SPP24_PIG;
cellular_component	extracellular region part	4	gi|6919844|sp|O11780.1|BGH3_PIG; gi|927203585|ref|XP_013845682.1|; gi|346716298|ref|NP_001231025.1|; gi|343887367|ref|NP_001230584.1|;
cellular_component	macromolecular complex	21	gi|2959454|dbj|BAA25134.1|; gi|335308671|ref|XP_003361329.1|; gi|148226851|ref|NP_001090933.1|; gi|753704324|gb|JAG69706.1|; gi|7387634|sp|Q29554.1|ECHA_PIG; gi|927173108|ref|XP_013854484.1|; gi|927221872|ref|XP_013846770.1|; gi|675970385|pdb|4W28|L; gi|1352666|sp|P11493.2|PP2AB_PIG; gi|545841022|ref|XP_005666247.1|; gi|33320702|gb|AAQ05997.1|; gi|335287187|ref|XP_003355292.1|; gi|356582297|ref|N…
cellular_component	membrane	33	gi|147900197|ref|NP_001090953.1|; gi|148226851|ref|NP_001090933.1|; gi|753704324|gb|JAG69706.1|; gi|125151|sp|P00571.1|KAD1_PIG; gi|545857842|ref|XP_003131440.3|; gi|75062102|sp|Q5S1U1.1|HSPB1_PIG; gi|753703730|gb|JAG69476.1|; gi|356582297|ref|NP_001239143.1|; gi|122134685|sp|Q1W674.1|HXK2_PIG; gi|545841022|ref|XP_005666247.1|; gi|33320702|gb|AAQ05997.1|; gi|335287187|ref|XP_003355292.1|; gi|2620…
cellular_component	membrane part	23	gi|147900197|ref|NP_001090953.1|; gi|148226851|ref|NP_001090933.1|; gi|753704324|gb|JAG69706.1|; gi|545841022|ref|XP_005666247.1|; gi|33320702|gb|AAQ05997.1|; gi|335287187|ref|XP_003355292.1|; gi|311247118|ref|XP_003122486.1|; gi|545835136|ref|XP_005665338.1|; gi|927103590|ref|XP_013850119.1|; gi|927136143|ref|XP_013853596.1|; gi|1703469|sp|P05027.2|AT1B1_PIG; gi|262072813|dbj|BAI47714.1|; gi|343…
cellular_component	membrane-enclosed lumen	8	gi|7387634|sp|Q29554.1|ECHA_PIG; gi|2494023|sp|Q29290.1|CYTB_PIG; gi|346716298|ref|NP_001231025.1|; gi|345110571|ref|NP_001230773.1|; gi|927224452|ref|XP_013847371.1|; gi|122138098|sp|Q2XQV4.1|ALDH2_PIG; gi|640351|pdb|3MDD|B; gi|350590267|ref|XP_003131408.3|;
cellular_component	organelle	41	gi|2959454|dbj|BAA25134.1|; gi|1956|emb|CAA34904.1|; gi|927221872|ref|XP_013846770.1|; gi|147900197|ref|NP_001090953.1|; gi|343403802|ref|NP_001230283.1|; gi|335308671|ref|XP_003361329.1|; gi|148226851|ref|NP_001090933.1|; gi|753704324|gb|JAG69706.1|; gi|7387634|sp|Q29554.1|ECHA_PIG; gi|356582297|ref|NP_001239143.1|; gi|122134685|sp|Q1W674.1|HXK2_PIG; gi|346716298|ref|NP_001231025.1|; gi|67597038…
cellular_component	organelle part	35	gi|2959454|dbj|BAA25134.1|; gi|147900197|ref|NP_001090953.1|; gi|335308671|ref|XP_003361329.1|; gi|148226851|ref|NP_001090933.1|; gi|753704324|gb|JAG69706.1|; gi|7387634|sp|Q29554.1|ECHA_PIG; gi|356582297|ref|NP_001239143.1|; gi|122134685|sp|Q1W674.1|HXK2_PIG; gi|927221872|ref|XP_013846770.1|; gi|675970385|pdb|4W28|L; gi|1352666|sp|P11493.2|PP2AB_PIG; gi|545841022|ref|XP_005666247.1|; gi|33320702…
cellular_component	synapse	1	gi|2959454|dbj|BAA25134.1|;
molecular_function	binding	38	gi|343403802|ref|NP_001230283.1|; gi|927221872|ref|XP_013846770.1|; gi|262072813|dbj|BAI47714.1|; gi|2494023|sp|Q29290.1|CYTB_PIG; gi|356582297|ref|NP_001239143.1|; gi|927173108|ref|XP_013854484.1|; gi|640351|pdb|3MDD|B; gi|2959454|dbj|BAA25134.1|; gi|75062102|sp|Q5S1U1.1|HSPB1_PIG; gi|335308671|ref|XP_003361329.1|; gi|343887367|ref|NP_001230584.1|; gi|346716298|ref|NP_001231025.1|; gi|545841022|…
molecular_function	catalytic activity	38	gi|335287187|ref|XP_003355292.1|; gi|753704324|gb|JAG69706.1|; gi|122134685|sp|Q1W674.1|HXK2_PIG; gi|927103590|ref|XP_013850119.1|; gi|545857842|ref|XP_003131440.3|; gi|311260327|ref|XP_003128416.1|; gi|27066006|pdb|1N5D|A; gi|345110571|ref|NP_001230773.1|; gi|927221872|ref|XP_013846770.1|; gi|350590267|ref|XP_003131408.3|; gi|262072813|dbj|BAI47714.1|; gi|7387634|sp|Q29554.1|ECHA_PIG; gi|3112584…
molecular_function	electron carrier activity	1	gi|147900197|ref|NP_001090953.1|;
molecular_function	enzyme regulator activity	2	gi|75062102|sp|Q5S1U1.1|HSPB1_PIG; gi|2494023|sp|Q29290.1|CYTB_PIG;
molecular_function	structural molecule activity	4	gi|335308671|ref|XP_003361329.1|; gi|675970385|pdb|4W28|L; gi|927221872|ref|XP_013846770.1|; gi|2959454|dbj|BAA25134.1|;
molecular_function	transporter activity	9	gi|335287187|ref|XP_003355292.1|; gi|753704324|gb|JAG69706.1|; gi|1703469|sp|P05027.2|AT1B1_PIG; gi|927173108|ref|XP_013854484.1|; gi|147900197|ref|NP_001090953.1|; gi|927136143|ref|XP_013853596.1|; gi|1956|emb|CAA34904.1|; gi|33320702|gb|AAQ05997.1|; gi|417515459|gb|JAA53558.1|;

## Sheet: HE group
GO distribution analysis of differentially expressed proteins in placenta (HE group)
Ontology	Class	number of Cervical VS Tubal	proteins of Cervical VS Tubal;
biological_process	biological adhesion	3	gi|350577999|ref|XP_001928755.4|; gi|311259265|ref|XP_003128015.1|; gi|411147409|ref|NP_001258644.1|;
biological_process	biological regulation	23	gi|219522018|ref|NP_001137196.1|; gi|281427372|ref|NP_001163994.1|; gi|927163614|ref|XP_013833854.1|; gi|350586333|ref|XP_003356546.2|; gi|350577999|ref|XP_001928755.4|; gi|461527|sp|P18650.2|APOE_PIG; gi|1708183|sp|P50828.1|HEMO_PIG; gi|311259265|ref|XP_003128015.1|; gi|927141224|ref|XP_013854004.1|; gi|927207348|ref|XP_013838977.1|; gi|927128593|ref|XP_005652636.2|; gi|3913520|sp|O62855.1|DNS2A…
biological_process	cellular component organization or biogenesis	12	gi|281427372|ref|NP_001163994.1|; gi|350577999|ref|XP_001928755.4|; gi|927121036|ref|XP_013852416.1|; gi|461527|sp|P18650.2|APOE_PIG; gi|411147409|ref|NP_001258644.1|; gi|311259265|ref|XP_003128015.1|; gi|350589370|ref|XP_003130645.3|; gi|350586333|ref|XP_003356546.2|; gi|675970388|pdb|4W28|O; gi|545856859|ref|XP_005668697.1|; gi|219522018|ref|NP_001137196.1|; gi|927141224|ref|XP_013854004.1|;
biological_process	cellular process	32	gi|219522018|ref|NP_001137196.1|; gi|350577999|ref|XP_001928755.4|; gi|461527|sp|P18650.2|APOE_PIG; gi|281427372|ref|NP_001163994.1|; gi|545861910|ref|XP_005669508.1|; gi|927200709|ref|XP_013837467.1|; gi|545856859|ref|XP_005668697.1|; gi|675970388|pdb|4W28|O; gi|927121036|ref|XP_013852416.1|; gi|47523702|ref|NP_999487.1|; gi|411147409|ref|NP_001258644.1|; gi|1708183|sp|P50828.1|HEMO_PIG; gi|9271…
biological_process	developmental process	12	gi|350577999|ref|XP_001928755.4|; gi|927207348|ref|XP_013838977.1|; gi|281427372|ref|NP_001163994.1|; gi|3913520|sp|O62855.1|DNS2A_PIG; gi|675970388|pdb|4W28|O; gi|461527|sp|P18650.2|APOE_PIG; gi|545856859|ref|XP_005668697.1|; gi|545861910|ref|XP_005669508.1|; gi|411147409|ref|NP_001258644.1|; gi|927121036|ref|XP_013852416.1|; gi|311259265|ref|XP_003128015.1|; gi|927128593|ref|XP_005652636.2|;
biological_process	establishment of localization	13	gi|350589370|ref|XP_003130645.3|; gi|219522018|ref|NP_001137196.1|; gi|461527|sp|P18650.2|APOE_PIG; gi|1708183|sp|P50828.1|HEMO_PIG; gi|927128593|ref|XP_005652636.2|; gi|47523702|ref|NP_999487.1|; gi|927141224|ref|XP_013854004.1|; gi|545856859|ref|XP_005668697.1|; gi|675970388|pdb|4W28|O; gi|350592477|ref|XP_003483474.1|; gi|350596379|ref|XP_003484266.1|; gi|927173108|ref|XP_013854484.1|; gi|9752…
biological_process	growth	2	gi|350586333|ref|XP_003356546.2|; gi|461527|sp|P18650.2|APOE_PIG;
biological_process	immune system process	4	gi|1708183|sp|P50828.1|HEMO_PIG; gi|281427372|ref|NP_001163994.1|; gi|3913520|sp|O62855.1|DNS2A_PIG; gi|675970388|pdb|4W28|O;
biological_process	localization	16	gi|219522018|ref|NP_001137196.1|; gi|350589370|ref|XP_003130645.3|; gi|461527|sp|P18650.2|APOE_PIG; gi|1708183|sp|P50828.1|HEMO_PIG; gi|927128593|ref|XP_005652636.2|; gi|47523702|ref|NP_999487.1|; gi|927141224|ref|XP_013854004.1|; gi|411147409|ref|NP_001258644.1|; gi|545856859|ref|XP_005668697.1|; gi|675970388|pdb|4W28|O; gi|350592477|ref|XP_003483474.1|; gi|350596379|ref|XP_003484266.1|; gi|9271…
biological_process	locomotion	5	gi|219522018|ref|NP_001137196.1|; gi|461527|sp|P18650.2|APOE_PIG; gi|411147409|ref|NP_001258644.1|; gi|311259265|ref|XP_003128015.1|; gi|927121036|ref|XP_013852416.1|;
biological_process	metabolic process	28	gi|927141698|ref|XP_013854065.1|; gi|927163614|ref|XP_013833854.1|; gi|281427372|ref|NP_001163994.1|; gi|461527|sp|P18650.2|APOE_PIG; gi|927200709|ref|XP_013837467.1|; gi|545856859|ref|XP_005668697.1|; gi|675970388|pdb|4W28|O; gi|927139738|ref|XP_013853952.1|; gi|927207348|ref|XP_013838977.1|; gi|47523702|ref|NP_999487.1|; gi|975233|emb|CAA61120.1|; gi|350584479|ref|XP_003126643.3|; gi|346716298|…
biological_process	multi-organism process	5	gi|1708183|sp|P50828.1|HEMO_PIG; gi|927128593|ref|XP_005652636.2|; gi|545856859|ref|XP_005668697.1|; gi|675970388|pdb|4W28|O; gi|350589370|ref|XP_003130645.3|;
biological_process	multicellular organismal process	15	gi|281427372|ref|NP_001163994.1|; gi|350586333|ref|XP_003356546.2|; gi|461527|sp|P18650.2|APOE_PIG; gi|927207348|ref|XP_013838977.1|; gi|927141224|ref|XP_013854004.1|; gi|3913520|sp|O62855.1|DNS2A_PIG; gi|675970388|pdb|4W28|O; gi|545856859|ref|XP_005668697.1|; gi|545861910|ref|XP_005669508.1|; gi|927200709|ref|XP_013837467.1|; gi|411147409|ref|NP_001258644.1|; gi|219522018|ref|NP_001137196.1|; gi…
biological_process	negative regulation of biological process	7	gi|219522018|ref|NP_001137196.1|; gi|461527|sp|P18650.2|APOE_PIG; gi|311259265|ref|XP_003128015.1|; gi|675970388|pdb|4W28|O; gi|47523702|ref|NP_999487.1|; gi|927200709|ref|XP_013837467.1|; gi|927128593|ref|XP_005652636.2|;
biological_process	positive regulation of biological process	7	gi|461527|sp|P18650.2|APOE_PIG; gi|1708183|sp|P50828.1|HEMO_PIG; gi|350584479|ref|XP_003126643.3|; gi|927121036|ref|XP_013852416.1|; gi|411147409|ref|NP_001258644.1|; gi|545861910|ref|XP_005669508.1|; gi|346716298|ref|NP_001231025.1|;
biological_process	regulation of biological process	18	gi|219522018|ref|NP_001137196.1|; gi|281427372|ref|NP_001163994.1|; gi|927163614|ref|XP_013833854.1|; gi|350586333|ref|XP_003356546.2|; gi|350577999|ref|XP_001928755.4|; gi|461527|sp|P18650.2|APOE_PIG; gi|1708183|sp|P50828.1|HEMO_PIG; gi|311259265|ref|XP_003128015.1|; gi|927128593|ref|XP_005652636.2|; gi|927121036|ref|XP_013852416.1|; gi|675970388|pdb|4W28|O; gi|350584479|ref|XP_003126643.3|; gi|…
biological_process	reproduction	4	gi|1708183|sp|P50828.1|HEMO_PIG; gi|927128593|ref|XP_005652636.2|; gi|545856859|ref|XP_005668697.1|; gi|675970388|pdb|4W28|O;
biological_process	reproductive process	4	gi|1708183|sp|P50828.1|HEMO_PIG; gi|927128593|ref|XP_005652636.2|; gi|545856859|ref|XP_005668697.1|; gi|675970388|pdb|4W28|O;
biological_process	response to stimulus	15	gi|219522018|ref|NP_001137196.1|; gi|461527|sp|P18650.2|APOE_PIG; gi|545861910|ref|XP_005669508.1|; gi|47523702|ref|NP_999487.1|; gi|927141224|ref|XP_013854004.1|; gi|927207348|ref|XP_013838977.1|; gi|927128593|ref|XP_005652636.2|; gi|411147409|ref|NP_001258644.1|; gi|1708183|sp|P50828.1|HEMO_PIG; gi|927200709|ref|XP_013837467.1|; gi|311259265|ref|XP_003128015.1|; gi|346716298|ref|NP_001231025.1|…
biological_process	signaling	8	gi|219522018|ref|NP_001137196.1|; gi|927128593|ref|XP_005652636.2|; gi|461527|sp|P18650.2|APOE_PIG; gi|927200709|ref|XP_013837467.1|; gi|311259265|ref|XP_003128015.1|; gi|1708183|sp|P50828.1|HEMO_PIG; gi|350589370|ref|XP_003130645.3|; gi|927121036|ref|XP_013852416.1|;
biological_process	single-organism process	24	gi|219522018|ref|NP_001137196.1|; gi|350577999|ref|XP_001928755.4|; gi|281427372|ref|NP_001163994.1|; gi|350586333|ref|XP_003356546.2|; gi|461527|sp|P18650.2|APOE_PIG; gi|927207348|ref|XP_013838977.1|; gi|545861910|ref|XP_005669508.1|; gi|545856859|ref|XP_005668697.1|; gi|675970388|pdb|4W28|O; gi|927121036|ref|XP_013852416.1|; gi|47523702|ref|NP_999487.1|; gi|411147409|ref|NP_001258644.1|; gi|311…
cellular_component	cell	35	gi|927139738|ref|XP_013853952.1|; gi|350577999|ref|XP_001928755.4|; gi|194036682|ref|XP_001926738.1|; gi|350596379|ref|XP_003484266.1|; gi|545856859|ref|XP_005668697.1|; gi|311259265|ref|XP_003128015.1|; gi|461527|sp|P18650.2|APOE_PIG; gi|47523702|ref|NP_999487.1|; gi|350589370|ref|XP_003130645.3|; gi|927141224|ref|XP_013854004.1|; gi|927173108|ref|XP_013854484.1|; gi|675970388|pdb|4W28|O; gi|350…
cellular_component	cell junction	1	gi|350577999|ref|XP_001928755.4|;
cellular_component	cell part	35	gi|927139738|ref|XP_013853952.1|; gi|350577999|ref|XP_001928755.4|; gi|194036682|ref|XP_001926738.1|; gi|350596379|ref|XP_003484266.1|; gi|545856859|ref|XP_005668697.1|; gi|311259265|ref|XP_003128015.1|; gi|461527|sp|P18650.2|APOE_PIG; gi|47523702|ref|NP_999487.1|; gi|350589370|ref|XP_003130645.3|; gi|927141224|ref|XP_013854004.1|; gi|927173108|ref|XP_013854484.1|; gi|675970388|pdb|4W28|O; gi|350…
cellular_component	extracellular matrix	1	gi|411147409|ref|NP_001258644.1|;
cellular_component	extracellular matrix part	1	gi|411147409|ref|NP_001258644.1|;
cellular_component	extracellular region	10	gi|461527|sp|P18650.2|APOE_PIG; gi|1708183|sp|P50828.1|HEMO_PIG; gi|194036682|ref|XP_001926738.1|; gi|335293644|ref|XP_003357019.1|; gi|411147409|ref|NP_001258644.1|; gi|545861910|ref|XP_005669508.1|; gi|927163614|ref|XP_013833854.1|; gi|975233|emb|CAA61120.1|; gi|346716298|ref|NP_001231025.1|; gi|47523702|ref|NP_999487.1|;
cellular_component	extracellular region part	9	gi|461527|sp|P18650.2|APOE_PIG; gi|1708183|sp|P50828.1|HEMO_PIG; gi|194036682|ref|XP_001926738.1|; gi|335293644|ref|XP_003357019.1|; gi|411147409|ref|NP_001258644.1|; gi|545861910|ref|XP_005669508.1|; gi|927163614|ref|XP_013833854.1|; gi|975233|emb|CAA61120.1|; gi|346716298|ref|NP_001231025.1|;
cellular_component	macromolecular complex	12	gi|927139738|ref|XP_013853952.1|; gi|545856859|ref|XP_005668697.1|; gi|461527|sp|P18650.2|APOE_PIG; gi|927173108|ref|XP_013854484.1|; gi|411147409|ref|NP_001258644.1|; gi|975233|emb|CAA61120.1|; gi|675970388|pdb|4W28|O; gi|350577999|ref|XP_001928755.4|; gi|927121036|ref|XP_013852416.1|; gi|927128593|ref|XP_005652636.2|; gi|346716298|ref|NP_001231025.1|; gi|350591026|ref|XP_003132136.3|;
cellular_component	membrane	18	gi|350577999|ref|XP_001928755.4|; gi|311259265|ref|XP_003128015.1|; gi|350589370|ref|XP_003130645.3|; gi|927141224|ref|XP_013854004.1|; gi|47523702|ref|NP_999487.1|; gi|461527|sp|P18650.2|APOE_PIG; gi|97190495|sp|Q2EN75.1|S10A6_PIG; gi|311251196|ref|XP_003124493.1|; gi|335293644|ref|XP_003357019.1|; gi|350584479|ref|XP_003126643.3|; gi|350591026|ref|XP_003132136.3|; gi|350596379|ref|XP_003484266.…
cellular_component	membrane part	13	gi|350577999|ref|XP_001928755.4|; gi|311259265|ref|XP_003128015.1|; gi|461527|sp|P18650.2|APOE_PIG; gi|97190495|sp|Q2EN75.1|S10A6_PIG; gi|311251196|ref|XP_003124493.1|; gi|335293644|ref|XP_003357019.1|; gi|350584479|ref|XP_003126643.3|; gi|350591026|ref|XP_003132136.3|; gi|350596379|ref|XP_003484266.1|; gi|545802024|ref|XP_003121761.2|; gi|198282077|ref|NP_001128296.1|; gi|47523702|ref|NP_999487.…
cellular_component	membrane-enclosed lumen	9	gi|927121036|ref|XP_013852416.1|; gi|350577999|ref|XP_001928755.4|; gi|675970388|pdb|4W28|O; gi|927128593|ref|XP_005652636.2|; gi|346716298|ref|NP_001231025.1|; gi|545861910|ref|XP_005669508.1|; gi|927141966|ref|XP_013854105.1|; gi|545831262|ref|XP_005655972.1|; gi|927139738|ref|XP_013853952.1|;
cellular_component	organelle	31	gi|194036682|ref|XP_001926738.1|; gi|350596379|ref|XP_003484266.1|; gi|927139738|ref|XP_013853952.1|; gi|545856859|ref|XP_005668697.1|; gi|461527|sp|P18650.2|APOE_PIG; gi|47523702|ref|NP_999487.1|; gi|350577999|ref|XP_001928755.4|; gi|346716298|ref|NP_001231025.1|; gi|675970388|pdb|4W28|O; gi|219522018|ref|NP_001137196.1|; gi|927141698|ref|XP_013854065.1|; gi|3913520|sp|O62855.1|DNS2A_PIG; gi|927…
cellular_component	organelle part	24	gi|545856859|ref|XP_005668697.1|; gi|350577999|ref|XP_001928755.4|; gi|47523702|ref|NP_999487.1|; gi|675970388|pdb|4W28|O; gi|219522018|ref|NP_001137196.1|; gi|927141698|ref|XP_013854065.1|; gi|927121036|ref|XP_013852416.1|; gi|927128593|ref|XP_005652636.2|; gi|346716298|ref|NP_001231025.1|; gi|461527|sp|P18650.2|APOE_PIG; gi|198282077|ref|NP_001128296.1|; gi|335293644|ref|XP_003357019.1|; gi|350…
molecular_function	antioxidant activity	1	gi|461527|sp|P18650.2|APOE_PIG;
molecular_function	binding	31	gi|350589370|ref|XP_003130645.3|; gi|335293644|ref|XP_003357019.1|; gi|461527|sp|P18650.2|APOE_PIG; gi|219522018|ref|NP_001137196.1|; gi|927173108|ref|XP_013854484.1|; gi|927141224|ref|XP_013854004.1|; gi|117261|sp|P10612.1|CP11A_PIG; gi|198282077|ref|NP_001128296.1|; gi|281427372|ref|NP_001163994.1|; gi|1708183|sp|P50828.1|HEMO_PIG; gi|346716298|ref|NP_001231025.1|; gi|350596379|ref|XP_003484266…
molecular_function	catalytic activity	20	gi|1708183|sp|P50828.1|HEMO_PIG; gi|335293644|ref|XP_003357019.1|; gi|350586333|ref|XP_003356546.2|; gi|927141698|ref|XP_013854065.1|; gi|350591026|ref|XP_003132136.3|; gi|194036682|ref|XP_001926738.1|; gi|927135975|ref|XP_005653291.2|; gi|3913520|sp|O62855.1|DNS2A_PIG; gi|937575546|ref|NP_001302557.1|; gi|927207348|ref|XP_013838977.1|; gi|545831262|ref|XP_005655972.1|; gi|675970388|pdb|4W28|O; g…
molecular_function	channel regulator activity	1	gi|219522018|ref|NP_001137196.1|;
molecular_function	electron carrier activity	2	gi|117261|sp|P10612.1|CP11A_PIG; gi|198282077|ref|NP_001128296.1|;
molecular_function	enzyme regulator activity	3	gi|350584479|ref|XP_003126643.3|; gi|927163614|ref|XP_013833854.1|; gi|461527|sp|P18650.2|APOE_PIG;
molecular_function	molecular transducer activity	1	gi|47523702|ref|NP_999487.1|;
molecular_function	receptor activity	2	gi|311259265|ref|XP_003128015.1|; gi|47523702|ref|NP_999487.1|;
molecular_function	structural molecule activity	5	gi|545856859|ref|XP_005668697.1|; gi|675970388|pdb|4W28|O; gi|927121036|ref|XP_013852416.1|; gi|927128593|ref|XP_005652636.2|; gi|411147409|ref|NP_001258644.1|;
molecular_function	translation regulator activity	1	gi|675970388|pdb|4W28|O;
molecular_function	transporter activity	4	gi|335293644|ref|XP_003357019.1|; gi|1708183|sp|P50828.1|HEMO_PIG; gi|461527|sp|P18650.2|APOE_PIG; gi|927173108|ref|XP_013854484.1|;
